# Supplementary material for: Integrative Multi-Omics Analysis Prioritizes Candidate Therapeutic Targets for Primary Open-Angle Glaucoma
Source: Int J Mol Sci. 2026 May 22;27(11):4684. doi: 10.3390/ijms27114684 (PMC13256672; doi:10.3390/ijms27114684)
Supplement: Supplementary file 1 [file ijms-27-04684-s001.zip]

Archive with 3 entries (1 files):
- ijms-4304651-supplementary/
- ijms-4304651-supplementary/supplementary file/
- ijms-4304651-supplementary/supplementary file/sp.tables.xls
