# Supplementary material for: Integrative Multi-Omics Analysis Prioritizes Candidate Therapeutic Targets for Primary Open-Angle Glaucoma
Source: Int J Mol Sci. 2026 May 22;27(11):4684. doi: 10.3390/ijms27114684 (PMC13256672; doi:10.3390/ijms27114684)
Supplement: Supplementary file 1 [file ijms-27-04684-s001.zip › ijms-4304651-supplementary/supplementary file/sp.tables.xls]

## Sheet: Supplementary Table S1
Supplementary Table S1. Heritability estimates for 1,715 proteins derived from GCTA analysis
*Definitions of column headings:Protein: Gene symbols of the protein; CHR: Chromosome number; P0: Start position (bp) of the gene encoding the protein; P1: End position (bp) of the gene encoding the protein; N: Sample size of proteins in the UKB-PPP dataset; HSQ: Estimated heritability of protein abundance; HSQ_P: P-value for the heritability estimate of the protein.
Protein	CHR	P0	P1	N	HSQ	HSQ_P
AGRN	1	955503	991498	49026	0.0739	< 1E-18
TNFRSF4	1	1146706	1149518	48604	0.0148	< 1E-18
A1BG	19	58856544	58864865	43681	0.0829	1.06e-11
AAMDC	11	77532155	77629478	42394	0.0879	< 1E-18
AARSD1	17	41102543	41116515	50012	0.0082	3.85e-12
ABHD14B	3	52002526	52017425	50059	0.0804	9.38e-15
ABO	9	136125788	136150630	43148	0.4742	< 1E-18
ACAA1	3	38144620	38178733	48951	0.0064	2.42e-06
ACADM	1	76190032	76253260	42728	0.0034	4.26e-05
ACADSB	10	124768495	124817827	42744	0.0405	< 1E-18
ACAN	15	89346674	89418585	48692	0.021	< 1E-18
ACE	17	61554422	61575741	42387	0.0931	< 1E-18
ACHE	7	100487615	100494594	43267	0.056	< 1E-18
ACOX1	17	73937588	73975444	50423	0.0023	0.0061343
ACP1	2	264140	278283	41463	0.0735	< 1E-18
ACP5	19	11685475	11689823	50345	0.1132	< 1E-18
ACP6	1	147101453	147142618	50589	0.7388	< 1E-18
ACRBP	12	6747241	6756626	43027	0.0222	< 1E-18
ACTA2	10	90694831	90751096	49163	0.0073	4.08e-05
ACVRL1	12	52300692	52317145	49496	0.0949	< 1E-18
ACY1	3	52017294	52023218	50616	0.0032	0.0010251
ACY3	11	67410026	67418130	42388	0.121	< 1E-18
ACYP1	14	75519924	75536186	42226	0.0194	< 1E-18
ADA	20	43248163	43280874	50033	0.3526	< 1E-18
ADAM12	10	127700950	128077024	41508	0.0206	< 1E-18
ADAM15	1	155023042	155035251	48035	0.4969	< 1E-18
ADAM22	7	87563458	87832204	49654	0.1862	< 1E-18
ADAM23	2	207308263	207485854	50508	0.4113	< 1E-18
ADAM8	10	135075907	135090372	50923	0.0817	< 1E-18
ADAM9	8	38854388	38962663	42727	0.0176	< 1E-18
ADAMTS13	9	136279478	136324524	50267	0.0857	< 1E-18
ADAMTS15	11	130318869	130346536	48552	0.011	6.62e-13
ADAMTS16	5	5140443	5320417	47170	0.0286	< 1E-18
ADAMTS4	1	161154098	161168846	42248	0.0123	2.77e-11
ADAMTS8	11	130274820	130298888	49075	0.2191	< 1E-18
ADAMTSL2	9	136397286	136440641	43118	0.0125	1.27e-08
ADAMTSL4	1	150521845	150533413	42821	0.1214	< 1E-18
ADAMTSL5	19	1505017	1513603	40652	0.0826	< 1E-18
ADD1	4	2845584	2931803	42810	0.0088	2.59e-14
ADGRB3	6	69345259	70099403	50002	0.5279	< 1E-18
ADGRD1	12	131438452	131626014	41937	0.1529	< 1E-18
ADGRE1	19	6887577	6940470	42311	0.0645	< 1E-18
ADGRE2	19	14843205	14889353	50111	0.094	< 1E-18
ADGRE5	19	14491313	14519537	49855	0.0296	< 1E-18
ADGRG1	16	57644564	57699492	49268	0.0048	0.0037584
ADH1B	4	100226121	100273917	43029	0.0065	0.00013074
ADH4	4	100044808	100078949	49597	0.0105	< 1E-18
ADIPOQ	3	186560479	186576252	43037	0.0578	< 1E-18
ADM	11	10326227	10328944	50201	0.0317	< 1E-18
AFAP1	4	7760441	7941653	41112	0.3023	< 1E-18
AFM	4	74347400	74369718	43348	0.0188	2.62e-10
AFP	4	74296855	74321891	49415	0.0271	< 1E-18
AGER	6	32148745	32152101	49632	0.0863	4.23e-10
AGR2	7	16831435	16873057	46676	0.0054	1.35e-06
AGRP	16	67516474	67517716	51544	0.0456	2.86e-13
AGT	1	230838269	230850043	43091	0.1369	< 1E-18
AGXT	2	241807896	241819919	49548	0.023	< 1E-18
AHCY	20	32868074	32899608	49836	0.0608	< 1E-18
AHNAK	11	62201014	62323707	42580	0.0253	< 1E-18
AHNAK2	14	105403581	105444694	41657	0.0335	< 1E-18
AHSG	3	186330712	186339107	42723	0.1732	< 1E-18
AHSP	16	31539185	31540124	50263	0.0397	3.53e-14
AIF1	6	31582961	31584798	49870	0.0162	8.49e-14
AIF1L	9	133971863	133998539	41216	0.0209	< 1E-18
AKR7L	1	19592476	19600688	41884	0.0213	< 1E-18
AKT3	1	243651535	244014381	47866	0.0018	0.0052927
ALCAM	3	105085753	105295744	50147	0.0324	5.55e-17
ALDH1A1	9	75515578	75695358	49451	0.0064	1.85e-06
ALDH3A1	17	19641297	19652256	49873	0.0748	< 1E-18
ALDH5A1	6	24495080	24537435	43260	0.0109	< 1E-18
ALPP	2	233243244	233247599	49425	0.2277	< 1E-18
AMBN	4	71457973	71473005	49240	0.002	0.0048894
AMBP	9	116822407	116840752	49450	0.0122	1.44e-07
AMIGO2	12	47469490	47473734	48538	0.0358	< 1E-18
AMN	14	103388993	103399933	49081	0.3776	< 1E-18
AMPD3	11	10329860	10529126	43290	0.0529	< 1E-18
AMY2A	1	104159433	104168402	46982	0.2616	< 1E-18
AMY2B	1	104096437	104122156	45548	0.2597	< 1E-18
ANG	14	21152336	21167130	48531	0.1865	< 1E-18
ANGPT2	8	6357172	6420930	49151	0.027	< 1E-18
ANGPTL1	1	178818840	178840187	49717	0.0824	< 1E-18
ANGPTL2	9	129849611	129885162	49469	0.0094	2.55e-06
ANGPTL3	1	63063158	63071830	48920	0.0223	< 1E-18
ANGPTL4	19	8428173	8439257	50301	0.0438	< 1E-18
ANGPTL7	1	11249398	11256038	49439	0.0688	< 1E-18
ANKMY2	7	16639401	16685442	40744	0.0055	0.007623
ANPEP	15	90328120	90358633	49166	0.2262	< 1E-18
ANXA2	15	60639333	60695082	40068	0.126	< 1E-18
ANXA3	4	79472673	79531605	50533	0.0087	7.85e-08
ANXA4	2	69871557	70054232	48840	0.004	0.0020974
ANXA5	4	122589110	122618268	48422	0.0066	2.57e-07
AOC1	7	150521715	150558592	48841	0.0598	< 1E-18
AOC3	17	41003201	41010147	50515	0.2595	< 1E-18
AP1G2	14	24028774	24037279	42062	0.0108	5.63e-10
APBB1IP	10	26727132	26856732	50151	0.0199	< 1E-18
APCS	1	159557615	159558655	42395	0.0442	< 1E-18
APEX1	14	20923350	20925931	49471	0.0862	< 1E-18
APOA4	11	116691416	116694022	43334	0.0135	1.07e-13
APOBR	16	28505970	28510291	41879	0.4336	< 1E-18
APOC1	19	45417504	45422606	43351	0.058	1.9e-12
APOD	3	195295573	195311076	41051	0.0316	1.15e-12
APOE	19	45409011	45412650	43450	0.2372	< 1E-18
APOF	12	56754353	56756607	42365	0.3545	< 1E-18
APOH	17	64208151	64252643	49246	0.4187	< 1E-18
APOL1	22	36649056	36663576	43398	0.0875	< 1E-18
APOM	6	31620193	31625987	51199	0.0802	< 1E-18
APP	21	27252861	27543446	49107	0.0049	0.00025442
APPL2	12	105567074	105630016	41829	0.008	< 1E-18
APRT	16	88875747	88878352	48016	0.0049	0.0017243
AREG	4	75310851	75320726	48854	0.0133	< 1E-18
ARFIP1	4	153701089	153839615	42708	0.012	< 1E-18
ARG1	6	131894284	131905472	48923	0.0342	< 1E-18
ARG2	14	68086515	68118437	43677	0.0026	0.0041948
ARHGAP25	2	68906733	69053965	48201	0.007	1.78e-08
ARHGAP45	19	1065922	1086627	39963	0.0056	0.00035099
ARHGEF10	8	1772142	1906807	42057	0.0814	< 1E-18
ARHGEF5	7	144052381	144077725	42030	0.0807	< 1E-18
ARL2BP	16	57279010	57287547	41427	0.066	< 1E-18
ARSA	22	51061182	51066601	49653	0.5539	< 1E-18
ARSB	5	78073032	78281910	49370	0.1079	< 1E-18
ART3	4	76932337	77033955	50684	0.0555	< 1E-18
ASAH1	8	17913501	17942507	42996	0.173	< 1E-18
ASAH2	10	51942538	52008370	49202	0.3714	< 1E-18
ASGR1	17	7076750	7082883	49321	0.0207	3.03e-11
ASGR2	17	7004641	7019019	43505	0.0834	< 1E-18
ASPN	9	95218487	95244788	43923	0.0229	< 1E-18
ASPSCR1	17	79934683	79975282	43816	0.0222	< 1E-18
ASRGL1	11	62104920	62160884	42449	0.0464	< 1E-18
ATOX1	5	151121877	151152093	49661	0.0065	1.72e-12
ATP6V1G2	6	31512239	31516204	42951	0.005	6.09e-07
ATRAID	2	27434895	27440046	43840	0.0649	< 1E-18
ATRN	20	3451687	3631769	43679	0.1304	< 1E-18
ATXN10	22	46067678	46241187	47728	0.0038	6.94e-05
ATXN3	14	92504996	92572965	42759	0.0305	< 1E-18
AXL	19	41725108	41767671	50119	0.0498	< 1E-18
AZU1	19	825097	832018	46704	0.0088	4.65e-05
B2M	15	45003675	45011075	43974	0.0022	0.0031922
B3GNT7	2	232260254	232265875	40779	0.1631	< 1E-18
B4GALT1	9	33104080	33167354	50134	0.0188	< 1E-18
B4GAT1	11	66112843	66115163	50249	0.0695	< 1E-18
BAIAP2	17	79008922	79091232	48474	0.0052	0.0029342
BANK1	4	102332443	102995969	49886	0.0153	8.55e-07
BCAM	19	45312316	45324677	50105	0.0512	1.07e-08
BCAN	1	156611182	156629324	50143	0.0288	< 1E-18
BCAT1	12	24962956	25102393	43083	0.0948	< 1E-18
BCHE	3	165490692	165555260	42710	0.12	< 1E-18
BCL2L15	1	114420790	114430169	41483	0.0112	< 1E-18
BCR	22	23521891	23660224	48935	0.0024	0.0056274
BGLAP	1	156211753	156213112	43942	0.0743	< 1E-18
BIN2	12	51674822	51718452	50320	0.0046	3.58e-07
BLMH	17	28575213	28619074	51099	0.1113	< 1E-18
BLVRB	19	40953696	40971747	50429	0.0045	8.28e-05
BMP10	2	69092613	69098649	41959	0.023	< 1E-18
BMP6	6	7727030	7881655	48115	0.0134	< 1E-18
BMPER	7	33944523	34195484	41952	0.0616	< 1E-18
BOC	3	112929850	113006306	48614	0.0501	< 1E-18
BOLA1	1	149859440	149872351	40932	0.0055	6.21e-09
BPIFA2	20	31749574	31769218	40648	0.0956	1.04e-14
BPIFB1	20	31861286	31897684	49663	0.1471	< 1E-18
BPIFB2	20	31595406	31611515	43256	0.1003	< 1E-18
BRSK2	11	1411129	1483919	43498	0.1895	< 1E-18
BSG	19	571277	583493	48496	0.0091	3.21e-05
BST1	4	15704573	15739936	50260	0.6062	< 1E-18
BST2	19	17513748	17516457	49554	0.0123	1.38e-12
BTC	4	75669969	75719896	48644	0.1116	< 1E-18
BTD	3	15642848	15687329	43305	0.4902	< 1E-18
BTN1A1	6	26501449	26510650	44119	0.0128	< 1E-18
BTN2A1	6	26458132	26476849	51294	0.062	< 1E-18
BTN3A2	6	26365387	26378548	51002	0.2868	< 1E-18
C1QA	1	22962999	22966101	46455	0.0677	< 1E-18
C1QL2	2	119913819	119916465	41432	0.0327	< 1E-18
C1QTNF1	17	77018896	77045870	47010	0.0364	< 1E-18
C1QTNF5	11	119209649	119211650	41583	0.0104	2.58e-05
C1QTNF9	13	24881304	24896673	41789	0.5189	< 1E-18
C1R	12	7187513	7245203	43768	0.033	< 1E-18
C1RL	12	7242183	7261869	43691	0.2431	< 1E-18
C1S	12	7096351	7178336	43787	0.0781	< 1E-18
C2	6	31865562	31913449	51199	0.2878	< 1E-18
C2CD2L	11	118972908	118989254	48076	0.0043	0.00014815
C2orf69	2	200775979	200820658	41550	0.0064	4.09e-05
C3	19	6677715	6730573	40577	0.0067	9.35e-05
C4BPB	1	207262187	207273338	49965	0.0524	8.9e-10
C5	9	123714613	123812554	44032	0.0212	< 1E-18
C7	5	40909354	40983041	42830	0.3067	< 1E-18
C7orf50	7	1036622	1177896	43240	0.0304	< 1E-18
C8B	1	57394883	57431813	43296	0.2348	< 1E-18
C9	5	39284364	39424970	43116	0.0156	2.15e-10
CA1	8	86239837	86291243	47573	0.0078	3.3e-08
CA12	15	63613577	63674360	49744	0.0611	< 1E-18
CA13	8	86132816	86196302	48229	0.0256	< 1E-18
CA14	1	150229554	150237478	50671	0.0702	< 1E-18
CA2	8	86376081	86393722	49936	0.012	1.73e-12
CA3	8	86285665	86361269	49286	0.0629	1.5e-13
CA4	17	58227297	58248260	51371	0.0518	< 1E-18
CA5A	16	87915152	87970135	46939	0.2498	< 1E-18
CA6	1	9005926	9035151	48200	0.3117	< 1E-18
CA9	9	35673853	35681156	50275	0.0269	2.78e-10
CACNB3	12	49207577	49222724	43736	0.0068	3.88e-09
CACYBP	1	174968300	174980851	42521	0.0079	2.29e-08
CALB1	8	91070836	91107703	49842	0.0265	4.08e-10
CALCA	11	14988214	14993900	49327	0.0095	4.66e-09
CALCB	11	14926543	15103888	42955	0.0096	9.55e-06
CALCOCO1	12	54102301	54121529	49687	0.0073	9.44e-07
CAMKK1	17	3763609	3798185	49080	0.06	< 1E-18
CANT1	17	76987799	77005949	46847	0.0093	2.18e-08
CAPG	2	85621871	85645555	48888	0.3538	< 1E-18
CAPS	19	5911718	5915888	42622	0.0043	0.0011873
CARHSP1	16	8946799	8962869	47729	0.007	8.04e-07
CASP1	11	104896170	104905977	49193	0.0024	0.0028687
CASP10	2	202047604	202094129	49100	0.0128	< 1E-18
CASP3	4	185548850	185570663	49505	0.0098	3.5e-10
CASP7	10	115438921	115490666	42665	0.0081	1.71e-09
CASP8	2	202098166	202152434	50533	0.0492	< 1E-18
CASP9	1	15817327	15853029	42137	0.0033	0.0001445
CAT	11	34460472	34493609	42669	0.0357	< 1E-18
CBLN4	20	54572496	54580528	50215	0.0457	< 1E-18
CBS	21	44473301	44497053	41536	0.0138	8.58e-11
CC2D1A	19	14017014	14041692	48726	0.006	0.0015887
CCDC134	22	42196683	42222303	43593	0.0017	0.0051163
CCDC50	3	191046866	191116459	42829	0.0047	0.0028373
CCDC80	3	112315641	112368377	50238	0.0119	2.4e-09
CCL11	17	32612687	32615353	49678	0.015	8.24e-13
CCL13	17	32683471	32685629	49622	0.0709	< 1E-18
CCL14	17	34310327	34314040	49695	0.1396	< 1E-18
CCL15	17	34323476	34329084	50260	0.524	< 1E-18
CCL17	16	57438679	57449974	48959	0.0403	< 1E-18
CCL18	17	34391640	34399392	48823	0.1219	< 1E-18
CCL2	17	32582237	32584222	48745	0.007	0.00019131
CCL21	9	34709002	34710121	50504	0.0113	5.95e-09
CCL22	16	57392684	57400102	48799	0.0218	< 1E-18
CCL23	17	34340096	34345005	49874	0.2964	< 1E-18
CCL24	7	75440983	75452674	50512	0.7287	< 1E-18
CCL25	19	8117651	8127534	50403	0.2421	< 1E-18
CCL26	7	75398851	75419214	50223	0.0191	2.5e-10
CCL27	9	34661877	34664045	50260	0.0548	< 1E-18
CCL28	5	43376747	43412493	49583	0.0031	0.0013826
CCL3	17	34415602	34417515	49485	0.1896	< 1E-18
CCL4	17	34430983	34433014	49609	0.0764	< 1E-18
CCL5	17	34198495	34207797	50266	0.0069	< 1E-18
CCL7	17	32597240	32599261	49104	0.0143	2.11e-13
CCL8	17	32646055	32648421	49529	0.2853	< 1E-18
CCS	11	66360292	66373490	49475	0.0563	< 1E-18
CCT5	5	10250033	10266524	47550	0.0052	0.0028747
CD101	1	117544372	117579098	43243	0.4638	< 1E-18
CD109	6	74405508	74538040	49580	0.2465	< 1E-18
CD14	5	140011313	140013286	49413	0.0978	< 1E-18
CD160	1	145695798	145715614	49761	0.1221	< 1E-18
CD163	12	7623409	7656489	50333	0.0068	4.41e-09
CD164	6	109687717	109703660	50664	0.0134	< 1E-18
CD164L2	1	27705666	27709870	42320	0.0313	< 1E-18
CD177	19	43857811	43867324	50067	0.562	< 1E-18
CD1C	1	158259576	158263420	50453	0.0196	4.27e-15
CD200	3	112051194	112081659	50078	0.0517	5.55e-17
CD200R1	3	112640056	112693969	49455	0.5172	< 1E-18
CD207	2	71057345	71062952	48039	0.336	< 1E-18
CD209	19	7804880	7812450	49993	0.0961	< 1E-18
CD22	19	35810164	35838258	49988	0.0326	< 1E-18
CD226	18	67498394	67629039	41726	0.0422	< 1E-18
CD244	1	160799950	160832645	50645	0.0674	< 1E-18
CD248	11	66081958	66084515	43655	0.0035	0.0033934
CD27	12	6554033	6560884	49673	0.0552	< 1E-18
CD274	9	5450503	5470566	48425	0.1332	< 1E-18
CD276	15	73976307	74006859	49012	0.3071	< 1E-18
CD28	2	204571198	204603635	49147	0.0126	< 1E-18
CD2AP	6	47445525	47594999	50022	0.0329	< 1E-18
CD300A	17	72462555	72480935	41853	0.083	< 1E-18
CD300C	17	72537247	72542282	49913	0.2019	< 1E-18
CD300E	17	72606026	72619877	50039	0.0749	< 1E-18
CD300LF	17	72690450	72709117	50256	0.6014	< 1E-18
CD300LG	17	41924516	41940997	49934	0.1071	2.64e-14
CD302	2	160625141	160654766	50052	0.0808	< 1E-18
CD33	19	51728320	51747115	49386	0.6337	< 1E-18
CD34	1	208054317	208084747	49990	0.0048	0.00074039
CD36	7	79998891	80308593	41439	0.0511	< 1E-18
CD38	4	15779898	15854853	49506	0.1011	< 1E-18
CD4	12	6896024	6929974	50159	0.1	< 1E-18
CD40	20	44746911	44758502	50003	0.0672	< 1E-18
CD46	1	207925402	207968858	49506	0.0055	6.13e-06
CD48	1	160648536	160681641	50262	0.3583	< 1E-18
CD5	11	60869867	60895324	50286	0.0325	< 1E-18
CD55	1	207494853	207560149	48488	0.0446	< 1E-18
CD58	1	117057157	117113661	49686	0.0236	< 1E-18
CD59	11	33719807	33757991	47267	0.02	< 1E-18
CD5L	1	157800704	157868046	43061	0.055	< 1E-18
CD6	11	60739152	60787849	50642	0.3149	< 1E-18
CD69	12	9905082	9913497	50090	0.0022	0.0054929
CD7	17	80272744	80275478	42496	0.0869	< 1E-18
CD70	19	6583194	6604114	49319	0.4124	< 1E-18
CD72	9	35609530	35646807	42402	0.0251	< 1E-18
CD79B	17	62006100	62009714	50621	0.0146	< 1E-18
CD80	3	119243140	119278449	43671	0.0934	< 1E-18
CD83	6	14117487	14137149	47378	0.0202	< 1E-18
CD84	1	160510885	160549306	49443	0.0098	1.49e-09
CD86	3	121774213	121839986	43741	0.2038	< 1E-18
CD8A	2	87011733	87035519	49025	0.0574	< 1E-18
CDA	1	20915441	20945401	42431	0.096	< 1E-18
CDC27	17	45195069	45266788	48897	0.0057	8.5e-07
CDCP1	3	45123770	45187914	49644	0.0756	< 1E-18
CDH1	16	68771128	68869451	48728	0.0022	0.00025634
CDH15	16	89238175	89261900	49633	0.1262	< 1E-18
CDH17	8	95139399	95229531	50113	0.1271	< 1E-18
CDH2	18	25530930	25757410	49552	0.0268	8.06e-11
CDH23	10	73156691	73575704	42884	0.0111	9.74e-07
CDH3	16	68670092	68756519	50904	0.0194	6.91e-10
CDH5	16	66400525	66438689	50569	0.0186	1.02e-12
CDH6	5	31193857	31329253	48485	0.2097	< 1E-18
CDHR1	10	85954391	85979377	48765	0.0437	< 1E-18
CDHR2	5	175969512	176022975	49540	0.0103	< 1E-18
CDHR5	11	616565	626078	49974	0.3131	< 1E-18
CDKN1A	6	36644237	36655116	48754	0.02	3.39e-15
CDNF	10	14861249	14880574	48387	0.0423	< 1E-18
CDON	11	125825691	125933230	49948	0.0519	< 1E-18
CDSN	6	31082867	31088223	51475	0.227	< 1E-18
CEACAM1	19	43011456	43065386	50603	0.3829	< 1E-18
CEACAM16	19	45202421	45213986	43407	0.2224	< 1E-18
CEACAM19	19	45165545	45187631	43493	0.0235	< 1E-18
CEACAM20	19	45005729	45033811	43039	0.0166	1.19e-11
CEACAM5	19	42212504	42233718	47905	0.0775	< 1E-18
CEACAM6	19	42254885	42276113	43103	0.014	4.65e-13
CEACAM8	19	43084393	43099207	49605	0.0639	< 1E-18
CEBPB	20	48807271	48809226	48348	0.0042	0.00045888
CELA2A	1	15783223	15798586	43271	0.0075	4.43e-08
CELA3A	1	22328149	22339032	49828	0.0298	< 1E-18
CELSR2	1	109792641	109818372	42583	0.1233	< 1E-18
CENPF	1	214776538	214837931	42579	0.0028	0.003032
CEP112	17	63631656	64188202	41550	0.0108	< 1E-18
CEP170	1	243287730	243418650	42368	0.0034	8.39e-05
CEP85	1	26560644	26605529	49367	0.0107	3.81e-08
CES1	16	55836763	55867249	49947	0.1948	< 1E-18
CES2	16	66968347	66978999	50634	0.0059	0.0015288
CES3	16	66995140	67009051	50670	0.0204	4.44e-07
CETN3	5	89688078	89705603	43675	0.0114	< 1E-18
CFB	6	31913427	31919861	43680	0.1273	< 1E-18
CFD	19	859643	863630	41121	0.0153	3.8e-07
CFH	1	196621008	196716634	40888	0.0924	< 1E-18
CFHR5	1	196946686	196978804	43123	0.2031	< 1E-18
CFI	4	110661850	110723335	43225	0.0334	< 1E-18
CGREF1	2	27321757	27341983	50456	0.2541	< 1E-18
CHAC2	2	53994929	54002333	48337	0.0075	1.21e-08
CHAD	17	48541857	48546327	42055	0.0141	1.64e-09
CHCHD10	22	24108021	24110630	43138	0.0057	2.18e-05
CHCHD6	3	126423063	126679249	42651	0.0153	< 1E-18
CHGA	14	93389425	93401638	42828	0.0165	1.39e-14
CHGB	20	5892076	5906007	48556	0.1127	< 1E-18
CHI3L1	1	203148059	203155877	48641	0.1471	< 1E-18
CHIT1	1	203181955	203242769	49777	0.4397	< 1E-18
CHL1	3	238279	451100	48202	0.0921	< 1E-18
CHMP1A	16	89710839	89724253	49490	0.0058	2.13e-07
CHMP6	17	78965398	78983317	42893	0.0186	2.63e-09
CHRDL2	11	74407474	74442430	50496	0.0777	< 1E-18
CILP	15	65487096	65503826	43631	0.0426	< 1E-18
CKAP4	12	106631655	106698057	49338	0.0432	< 1E-18
CKB	14	103985996	103989448	43631	0.0507	< 1E-18
CLEC10A	17	6977856	6983626	49670	0.2529	< 1E-18
CLEC11A	19	51226586	51228975	48202	0.0389	2.14e-11
CLEC12A	12	10103915	10148293	42346	0.0792	< 1E-18
CLEC14A	14	38723308	38725574	48938	0.0074	8.01e-10
CLEC1A	12	10222153	10264226	49392	0.0503	1.11e-16
CLEC1B	12	10138241	10166023	50699	0.0151	< 1E-18
CLEC3B	3	45043040	45077563	42632	0.0512	1.46e-11
CLEC4A	12	8234865	8291203	48451	0.0556	< 1E-18
CLEC4C	12	7882011	7904201	49487	0.2608	< 1E-18
CLEC4D	12	8662071	8674962	47449	0.1737	< 1E-18
CLEC4G	19	7793843	7798792	49902	0.0647	< 1E-18
CLEC4M	19	7828035	7834491	43195	0.115	< 1E-18
CLEC5A	7	141627157	141646807	49893	0.04	< 1E-18
CLEC6A	12	8608522	8630926	46407	0.0986	< 1E-18
CLEC7A	12	10269376	10282857	50875	0.6155	< 1E-18
CLGN	4	141309609	141349122	41726	0.2171	< 1E-18
CLIC5	6	45866188	46048132	41740	0.0064	7.13e-09
CLIP2	7	73703805	73820273	49898	0.0148	3.09e-13
CLMP	11	122940573	123065989	49611	0.0785	< 1E-18
CLPS	6	35762759	35765121	49973	0.3798	< 1E-18
CLSPN	1	36185819	36235568	49283	0.002	0.0037735
CLSTN2	3	139654027	140296239	49806	0.1925	< 1E-18
CLSTN3	12	7282294	7311541	43593	0.185	< 1E-18
CLUL1	18	596988	650334	48526	0.3863	< 1E-18
CNDP1	18	72201675	72254448	49569	0.1794	< 1E-18
CNP	17	40118759	40129749	42195	0.0035	3.07e-08
CNPY4	7	99717236	99723134	50664	0.0258	< 1E-18
CNTN1	12	41086244	41466220	51128	0.0934	< 1E-18
CNTN2	1	205012065	205047412	49974	0.2803	< 1E-18
CNTN3	3	74311719	74570291	49145	0.0838	< 1E-18
CNTN4	3	2140497	3099640	48602	0.1331	< 1E-18
CNTN5	11	98891683	100229616	49588	0.2111	< 1E-18
CNTNAP2	7	145813094	148118090	49726	0.1285	< 1E-18
COCH	14	31343720	31364271	42024	0.1092	< 1E-18
COL15A1	9	101705461	101833074	43327	0.029	< 1E-18
COL18A1	21	46825052	46933634	49948	0.0673	1.03e-13
COL24A1	1	86194916	86622626	43338	0.0648	2.94e-15
COL28A1	7	7395834	7575484	41301	0.3145	< 1E-18
COL2A1	12	48366748	48398269	42483	0.1867	< 1E-18
COL4A1	13	110801310	110959496	48476	0.0301	< 1E-18
COL5A1	9	137533620	137736689	40024	0.0474	< 1E-18
COL6A3	2	238232646	238323018	49738	0.0053	0.00029365
COL9A1	6	70924764	71012786	49592	0.0397	< 1E-18
COLEC12	18	316740	500722	48509	0.0726	5.24e-14
COMMD1	2	62115859	62374382	42306	0.0134	3.56e-06
COMP	19	18893583	18902123	48848	0.0494	< 1E-18
COMT	22	19929130	19957498	47651	0.0844	< 1E-18
COQ7	16	19078921	19091417	41755	0.0056	4.11e-09
CPA1	7	130020180	130027955	50445	0.0154	< 1E-18
CPA2	7	129906667	129929638	50172	0.1061	< 1E-18
CPA4	7	129932974	129964020	41590	0.3095	< 1E-18
CPB1	3	148508889	148577974	49986	0.0141	1.36e-14
CPB2	13	46627321	46679211	42782	0.1058	< 1E-18
CPE	4	166282346	166419472	49448	0.0444	< 1E-18
CPM	12	69235977	69365350	49283	0.0573	< 1E-18
CPOX	3	98239976	98312567	42557	0.0187	3.69e-14
CPPED1	16	12753656	12897874	49881	0.3784	< 1E-18
CPQ	8	97657455	98161882	42087	0.2478	< 1E-18
CPVL	7	29034847	29235067	49191	0.3615	< 1E-18
CPXM1	20	2774715	2781283	49459	0.0674	< 1E-18
CPXM2	10	125465723	125699783	42365	0.2241	< 1E-18
CR1	1	207669492	207813992	43241	0.1884	< 1E-18
CR2	1	207627575	207663240	50403	0.045	< 1E-18
CRACR2A	12	3715799	3873985	47761	0.0143	1.72e-15
CREG1	1	167498914	167523004	48793	0.0215	< 1E-18
CRELD1	3	9975506	9987097	40873	0.2241	< 1E-18
CRELD2	22	50311815	50321188	50122	0.1173	< 1E-18
CRH	8	67088617	67090960	48824	0.07	< 1E-18
CRHBP	5	76248538	76276983	48895	0.1655	< 1E-18
CRIM1	2	36583069	36778278	48760	0.014	< 1E-18
CRIP2	14	105939299	105946507	44276	0.0177	1.98e-07
CRISP2	6	49660071	49681303	50507	0.2356	< 1E-18
CRISP3	6	49695097	49712150	43204	0.2266	< 1E-18
CRKL	22	21271714	21308037	49759	0.0013	0.0059801
CRNN	1	152381719	152386739	48718	0.4072	< 1E-18
CRTAC1	10	99624757	99790585	50433	0.4509	< 1E-18
CRTAM	11	122709208	122743347	48517	0.114	< 1E-18
CRYBB1	22	26995242	27014052	43017	0.0103	7.9e-09
CRYGD	2	208986331	208989225	43244	0.4448	< 1E-18
CRYM	16	21250195	21314404	42190	0.0328	< 1E-18
CRYZL1	21	34961647	35016232	42141	0.0087	3.78e-06
CSF1	1	110452864	110473614	49545	0.029	< 1E-18
CSF1R	5	149432854	149492935	42781	0.0517	7.62e-10
CSF2	5	131409483	131411863	42010	0.0158	< 1E-18
CSF2RB	22	37309670	37336491	41194	0.6095	< 1E-18
CSF3	17	38171614	38174066	49508	0.0256	1.94e-13
CSF3R	1	36931644	36948879	41101	0.1461	< 1E-18
CSPG4	15	75966663	76005189	43684	0.0143	8.09e-14
CST1	20	23728190	23731905	37730	0.1716	< 1E-18
CST3	20	23607343	23619110	50094	0.0237	< 1E-18
CST5	20	23856572	23860387	48985	0.2962	< 1E-18
CST6	11	65779312	65780976	48872	0.0699	6.34e-11
CSTB	21	45192392	45196326	49210	0.2315	< 1E-18
CTBS	1	85015289	85040163	42245	0.3356	< 1E-18
CTHRC1	8	104383743	104395225	43110	0.0164	< 1E-18
CTRB1	16	75252898	75258822	49331	0.2229	< 1E-18
CTRC	1	15764935	15775737	49639	0.0758	1.54e-09
CTRL	16	67961543	67966317	44089	0.0271	< 1E-18
CTSB	8	11700033	11726957	47433	0.1648	< 1E-18
CTSC	11	88026760	88070955	49865	0.2952	< 1E-18
CTSD	11	1773982	1785803	46550	0.0672	< 1E-18
CTSE	1	206317459	206332104	41487	0.1134	< 1E-18
CTSF	11	66330934	66336312	49939	0.022	< 1E-18
CTSH	15	79213400	79241916	48419	0.7488	< 1E-18
CTSL	9	90340434	90346308	49321	0.0126	4.24e-13
CTSO	4	156845270	156875069	49667	0.0215	< 1E-18
CTSS	1	150702672	150738433	39905	0.2246	< 1E-18
CTSV	9	99791961	99801925	50632	0.0546	< 1E-18
CTSZ	20	57570240	57582302	48492	0.0106	5.26e-06
CX3CL1	16	57406370	57418960	48903	0.0279	< 1E-18
CXADR	21	18884700	18965897	48662	0.0062	5.47e-08
CXCL1	4	74735110	74736959	49769	0.1612	< 1E-18
CXCL10	4	76942270	76944650	50792	0.0057	8.42e-08
CXCL11	4	76954835	76962568	51036	0.0399	< 1E-18
CXCL12	10	44865613	44881941	49255	0.0348	< 1E-18
CXCL14	5	134906369	134914969	48241	0.0264	< 1E-18
CXCL16	17	4636821	4643217	50894	0.0648	< 1E-18
CXCL17	19	42932440	42947200	51167	0.0251	1.74e-13
CXCL3	4	74902306	74904524	49776	0.0043	0.00071654
CXCL5	4	74861359	74864496	49580	0.074	< 1E-18
CXCL6	4	74702214	74714781	50453	0.2263	< 1E-18
CXCL8	4	74606223	74609433	49455	0.0075	1.93e-11
CXCL9	4	76922428	76928641	50833	0.0248	1.12e-13
CYB5R2	11	7686331	7698453	42363	0.0701	< 1E-18
CYTL1	4	5016313	5021199	42222	0.345	< 1E-18
DAG1	3	49506136	49573051	51247	0.0019	2.33e-05
DAPK2	15	64199235	64364232	42403	0.0696	< 1E-18
DAPP1	4	100737990	100791311	50357	0.0066	9.32e-09
DBH	9	136501482	136524466	43110	0.6664	< 1E-18
DBI	2	120124497	120130136	49022	0.0601	< 1E-18
DBN1	5	176883609	176901402	41298	0.0041	3.3e-05
DBNL	7	44084239	44109055	50417	0.0031	0.0032939
DCBLD2	3	98514785	98620533	50173	0.0528	2.67e-14
DCC	18	49866542	51062273	42495	0.0173	1.11e-16
DCN	12	91534261	91576900	48885	0.0046	2.69e-05
DCTPP1	16	30434940	30441396	50010	0.0028	5.71e-05
DCXR	17	79993012	79995608	50542	0.0026	0.0019788
DDAH1	1	85784164	86044046	49775	0.0224	< 1E-18
DDC	7	50526134	50633154	49616	0.0964	< 1E-18
DDHD2	8	38082736	38133076	42718	0.0035	1.79e-11
DDR1	6	30844198	30867933	51520	0.0565	4.94e-15
DDT	22	24313554	24322660	43568	0.0216	< 1E-18
DDX58	9	32455703	32526322	48753	0.0604	< 1E-18
DECR1	8	91013633	91064320	50021	0.0033	0.00049873
DHRS4L2	14	24439083	24475617	42813	0.029	< 1E-18
DKK1	10	54074056	54077802	49560	0.0081	1.37e-08
DKK3	11	11984653	12031316	49113	0.1001	< 1E-18
DKK4	8	42231586	42234750	49960	0.0205	< 1E-18
DKKL1	19	49865040	49878373	49801	0.5361	< 1E-18
DLK1	14	101192042	101204561	48800	0.0857	< 1E-18
DLL1	6	170591294	170615653	49441	0.0441	< 1E-18
DNAJA4	15	78556428	78574538	42938	0.0136	1.11e-16
DNAJB1	19	14625582	14640582	49309	0.0059	9.36e-05
DNAJB6	7	157128075	157210133	41666	0.0161	< 1E-18
DNAJC21	5	34929698	34959069	42514	0.0053	2.78e-06
DNAJC6	1	65713902	65881552	42155	0.0065	1.44e-05
DNER	2	230222345	230579274	49016	0.0579	< 1E-18
DNM1	9	130953934	131017527	43442	0.0372	< 1E-18
DNMBP	10	101635334	101769676	50142	0.0118	1.29e-12
DNPH1	6	43193367	43197222	50783	0.0367	< 1E-18
DOK2	8	21766384	21771371	47699	0.0022	0.0086233
DPEP1	16	89679716	89704864	49510	0.4447	< 1E-18
DPEP2	16	68021297	68034489	50364	0.2324	< 1E-18
DPP10	2	115199876	116603328	49874	0.0757	< 1E-18
DPP4	2	162848751	162931052	48655	0.045	< 1E-18
DPP6	7	153584182	154685995	48648	0.0362	< 1E-18
DPP7	9	140004994	140009629	45087	0.054	1.14e-12
DPT	1	168664697	168698502	50335	0.0942	< 1E-18
DPY30	2	32092878	32264881	50293	0.0029	0.0044639
DRAXIN	1	11751786	11785914	48429	0.17	< 1E-18
DSC2	18	28638806	28682378	48699	0.0613	< 1E-18
DSCAM	21	41382926	42219065	42370	0.127	< 1E-18
DSG2	18	29078006	29128971	49266	0.0211	< 1E-18
DSG3	18	29027758	29058665	49384	0.0302	< 1E-18
DSG4	18	28956740	28994875	48984	0.0125	8.31e-08
DTD1	20	18548097	18744561	42554	0.0093	< 1E-18
DTX3	12	57998405	58003587	49697	0.0306	1.63e-12
DUSP13	10	76854190	76868979	43120	0.0237	< 1E-18
DXO	6	31937587	31940069	44303	0.1485	< 1E-18
DYNLT1	6	159057506	159065771	42529	0.0026	0.00024976
EBAG9	8	110551940	110578225	49972	0.0032	0.00029214
ECE1	1	21543740	21671997	48519	0.0051	0.00011601
ECHDC3	10	11784365	11806069	42247	0.1586	< 1E-18
ECHS1	10	135175984	135187193	42742	0.0248	< 1E-18
ECI2	6	4115923	4135831	41288	0.0254	< 1E-18
ECM1	1	150480538	150486265	42768	0.1069	< 1E-18
EDAR	2	109510927	109605828	49815	0.2828	< 1E-18
EDDM3B	14	21236586	21239107	41995	0.0116	3.79e-10
EDIL3	5	83236373	83680611	47686	0.0073	3.15e-06
EDN1	6	12290596	12297427	42183	0.0275	< 1E-18
EFCAB14	1	47140831	47184736	43803	0.0385	< 1E-18
EFCAB2	1	245133007	245290466	40597	0.0373	< 1E-18
EFEMP1	2	56093102	56151274	49382	0.0166	< 1E-18
EFHD1	2	233470767	233547491	42805	0.0757	< 1E-18
EFNA1	1	155099936	155107333	48667	0.0385	< 1E-18
EFNA4	1	155036207	155042029	48513	0.0051	0.00015574
EGF	4	110834040	110933422	49667	0.0068	4.24e-13
EGFL7	9	139553308	139567130	47493	0.0187	2.19e-10
EGFLAM	5	38258511	38465123	41331	0.0865	< 1E-18
EGFR	7	55086714	55279321	50199	0.0369	< 1E-18
EGLN1	1	231499497	231560790	49713	0.0081	6.16e-08
EHBP1	2	62900986	63273622	43194	0.0144	< 1E-18
EHD3	2	31457203	31492313	40814	0.0123	1.05e-09
EIF2AK2	2	37326353	37384208	42641	0.0117	1.46e-11
EIF2AK3	2	88856259	88927094	41612	0.0119	< 1E-18
EIF4G3	1	21132785	21503381	42936	0.0024	9.61e-05
EIF5	14	103799881	103811362	42109	0.0049	0.0033831
ELN	7	73442119	73484237	43539	0.0505	< 1E-18
ELOA	1	24069645	24088549	49103	0.0031	0.00064763
ENAH	1	225674537	225840844	49437	0.0078	3.46e-11
ENDOU	12	48103517	48119350	39785	0.0445	< 1E-18
ENG	9	130577291	130617035	50897	0.065	< 1E-18
ENO1	1	8921061	8939308	48611	0.0037	0.00012535
ENO2	12	7022909	7032861	50883	0.0087	< 1E-18
ENO3	17	4851387	4860426	42659	0.0245	< 1E-18
ENPEP	4	111286889	111486441	41589	0.0041	0.0027794
ENPP2	8	120569326	120685693	51043	0.038	< 1E-18
ENPP5	6	46126924	46138708	50054	0.6436	< 1E-18
ENPP6	4	185009859	185142383	41099	0.0695	< 1E-18
ENPP7	17	77704681	77716021	44888	0.3441	< 1E-18
ENTPD2	9	139942550	139948497	40705	0.0567	2.47e-13
ENTPD5	14	74424713	74486102	49525	0.0811	< 1E-18
ENTPD6	20	25176329	25207365	49789	0.5865	< 1E-18
EPCAM	2	47572297	47614740	49431	0.0037	0.0012939
EPHA1	7	143087382	143105985	50147	0.0817	< 1E-18
EPHA2	1	16450832	16482582	48579	0.0075	9.41e-10
EPHA4	2	222282747	222438922	41513	0.02	< 1E-18
EPHB4	7	100400187	100425143	51470	0.0296	< 1E-18
EPHB6	7	142552823	142568847	49962	0.0527	< 1E-18
EPHX2	8	27348296	27403081	49114	0.0059	1.94e-07
EPO	7	100318423	100321323	50718	0.0118	2.83e-11
EPPK1	8	144939497	144952632	41947	0.3832	< 1E-18
EPS8L2	11	694438	727727	50426	0.0561	< 1E-18
ERBB2	17	37844167	37886679	50688	0.0765	< 1E-18
ERBB3	12	56473641	56497289	50302	0.1656	< 1E-18
ERBB4	2	212240442	213403565	49850	0.0528	< 1E-18
EREG	4	75230860	75254468	48887	0.003	0.0025593
ERMAP	1	43282795	43310660	42368	0.0131	1.12e-12
ERN1	17	62116502	62208179	43754	0.0154	8.71e-13
ERP44	9	102741461	102861322	50233	0.0044	1.53e-05
ESAM	11	124622479	124632186	49590	0.0318	< 1E-18
ESM1	5	54273692	54318499	49943	0.059	< 1E-18
ESYT2	7	158523686	158622944	43276	0.0149	< 1E-18
EVI5	1	92974253	93257961	42507	0.0085	1.43e-14
EXTL1	1	26346375	26362955	42175	0.0386	< 1E-18
EZR	6	159186773	159240444	50622	0.0203	< 1E-18
F10	13	113777128	113803843	43000	0.0484	< 1E-18
F11	4	187187099	187209960	42210	0.0612	< 1E-18
F11R	1	160965001	160991138	50171	0.0037	0.00032684
F13B	1	197008321	197036397	43525	0.1089	< 1E-18
F2	11	46740730	46761056	43723	0.0117	2.12e-08
F2R	5	76011868	76031606	49188	0.0131	1.05e-11
F3	1	94994781	95007356	48597	0.0467	< 1E-18
F7	13	113760102	113774995	49491	0.1232	< 1E-18
FABP1	2	88422501	88427635	49305	0.0283	< 1E-18
FABP2	4	120238405	120243545	50172	0.0181	< 1E-18
FABP4	8	82390654	82395498	48769	0.0052	5.34e-06
FABP9	8	82370576	82373814	48152	0.007	9.54e-06
FADD	11	70049269	70053496	49362	0.0077	1.16e-08
FAM13A	4	89647106	90032549	43028	0.0284	< 1E-18
FAM171B	2	187558698	187630692	43684	0.0361	< 1E-18
FAM172A	5	92953775	93447404	42045	0.0056	2.22e-16
FAM20A	17	66531254	66597530	43172	0.0525	< 1E-18
FAM3B	21	42676139	42729358	47970	0.2235	< 1E-18
FAM3C	7	120988905	121036418	50232	0.0118	2.63e-08
FAM3D	3	58619673	58652575	42548	0.0794	< 1E-18
FAP	2	163027194	163101661	49883	0.0217	< 1E-18
FAS	10	90750339	90775542	50495	0.0539	4.21e-14
FASLG	1	172628158	172636014	48393	0.0112	3.35e-08
FBLN2	3	13590631	13679922	42963	0.0686	< 1E-18
FBN2	5	127593601	127994878	41695	0.0283	< 1E-18
FBP1	9	97365415	97402531	50112	0.056	< 1E-18
FCAMR	1	207131310	207143970	43116	0.0693	< 1E-18
FCAR	19	55385704	55401838	49314	0.3684	< 1E-18
FCER1A	1	159259504	159278014	42909	0.0126	8.22e-15
FCER2	19	7753644	7767032	49862	0.1119	< 1E-18
FCGR2A	1	161475220	161493803	50220	0.5314	< 1E-18
FCGR2B	1	161632937	161648444	48630	0.1161	< 1E-18
FCGR3B	1	161592986	161601753	49961	0.4004	< 1E-18
FCN1	9	137797736	137809809	40893	0.1104	< 1E-18
FCN2	9	137772658	137779366	46761	0.2995	< 1E-18
FCRL1	1	157764193	157789895	49651	0.0454	< 1E-18
FCRL2	1	157715523	157746922	49957	0.1513	< 1E-18
FCRL3	1	157644111	157670647	48699	0.3127	< 1E-18
FCRL5	1	157483167	157522310	49671	0.0871	< 1E-18
FCRL6	1	159770301	159786041	49196	0.2277	< 1E-18
FCRLB	1	161691353	161697933	48416	0.344	< 1E-18
FES	15	91426925	91439006	48068	0.0135	1.11e-16
FETUB	3	186353758	186370930	49303	0.1765	< 1E-18
FGA	4	155504278	155511918	41788	0.01	1.03e-13
FGF2	4	123747863	123819391	50275	0.2241	< 1E-18
FGF21	19	49258816	49261587	49842	0.0026	0.0092297
FGF23	12	4477393	4488894	49331	0.0087	5.85e-06
FGF5	4	81187753	81257834	48973	0.2708	< 1E-18
FGFBP1	4	15937192	15940363	49828	0.0381	< 1E-18
FGFBP2	4	15961866	15970932	43171	0.1604	< 1E-18
FGFBP3	10	93666346	93669240	43700	0.1244	< 1E-18
FGFR2	10	123237848	123357972	49325	0.0201	< 1E-18
FGFR4	5	176513887	176525145	41916	0.4943	< 1E-18
FGL1	8	17721889	17767874	43252	0.2062	< 1E-18
FGR	1	27938575	27961788	48762	0.0066	2.03e-07
FHIT	3	59735036	61237133	47832	0.0171	6.08e-14
FIS1	7	100882739	100895597	50647	0.0131	< 1E-18
FKBP1B	2	24272571	24286551	50614	0.025	< 1E-18
FKBP5	6	35541362	35696360	50103	0.0149	< 1E-18
FKBP7	2	179328391	179343327	49147	0.0031	0.00033273
FKBPL	6	32096484	32098068	44215	0.0022	0.00094058
FLRT2	14	85996488	86120770	48452	0.1133	< 1E-18
FLT1	13	28874481	29069282	48902	0.005	0.00081777
FLT3	13	28577411	28674729	48037	0.0035	0.00093098
FLT4	5	180028506	180076624	48725	0.0511	< 1E-18
FN1	2	216225163	216300895	42108	0.0664	< 1E-18
FNDC1	6	159590429	159693141	43082	0.1315	< 1E-18
FOLR1	11	71900602	71907367	50454	0.0151	1.17e-13
FOLR2	11	71927645	71932994	50926	0.0071	0.00064366
FOXO1	13	41044090	41240734	49518	0.0064	3.53e-05
FRZB	2	183698002	183731890	49270	0.3381	< 1E-18
FSHB	11	30252563	30256808	42298	0.0035	3.65e-05
FST	5	52776239	52782964	49954	0.0213	4.02e-14
FSTL1	3	120111140	120170100	42506	0.0212	< 1E-18
FSTL3	19	676365	683399	48075	0.0113	6.51e-06
FTCD	21	47556176	47575481	43983	0.0067	0.0001736
FUCA1	1	24171567	24194784	49659	0.0268	< 1E-18
FUOM	10	135168658	135171539	42943	0.0302	< 1E-18
FURIN	15	91411822	91426688	49387	0.0272	< 1E-18
FUT8	14	65877310	66210839	48773	0.4372	< 1E-18
FXN	9	71650175	71715094	43045	0.0058	2.57e-05
FXYD5	19	35645633	35660786	48364	0.066	< 1E-18
GAL	11	68451247	68458643	49911	0.0061	1.95e-05
GALNT10	5	153570290	153800544	49856	0.1375	< 1E-18
GALNT2	1	230193737	230417870	49389	0.0628	< 1E-18
GALNT3	2	166604101	166651192	48926	0.0755	< 1E-18
GALNT5	2	158114110	158170723	41937	0.0759	< 1E-18
GALNT7	4	174089904	174245118	48715	0.0049	6.24e-06
GART	21	34876238	34915797	42928	0.0109	9.37e-11
GAS2	11	22647188	22834601	41893	0.0047	0.00016071
GAS6	13	114523522	114567040	50491	0.0516	1.11e-16
GBP1	1	89518002	89531043	43668	0.0633	< 1E-18
GBP2	1	89571815	89616139	49498	0.0076	2.25e-10
GBP4	1	89646831	89664615	49190	0.235	< 1E-18
GC	4	72607410	72669758	43351	0.6084	< 1E-18
GCHFR	15	41056218	41059908	41555	0.0087	5.56e-14
GCNT1	9	79034766	79122332	49270	0.1167	< 1E-18
GDF15	19	18485541	18499986	49922	0.0817	2.78e-16
GDNF	5	37812779	37839788	46261	0.0651	< 1E-18
GFAP	17	42980529	42994305	49199	0.0121	2.96e-09
GFRA1	10	117816436	118032979	49982	0.0532	< 1E-18
GFRA2	8	21547915	21669869	47456	0.0942	< 1E-18
GFRA3	5	137588068	137610360	49148	0.0125	3.12e-09
GFRAL	6	55192267	55267291	42208	0.1716	< 1E-18
GGACT	13	101182418	101241782	42928	0.09	< 1E-18
GGCT	7	30536237	30544460	43001	0.0048	1.59e-07
GGH	8	63927638	63951730	48874	0.1361	< 1E-18
GGT1	22	24979718	25024972	49796	0.051	< 1E-18
GGT5	22	24615622	24641110	49784	0.1339	< 1E-18
GHR	5	42423879	42721980	42486	0.2305	< 1E-18
GHRL	3	10327359	10334631	47970	0.0515	< 1E-18
GIMAP7	7	150211918	150218161	42125	0.0586	< 1E-18
GIMAP8	7	150147718	150176480	41429	0.0122	5e-16
GIPC2	1	78445226	78604133	43495	0.0317	< 1E-18
GIPC3	19	3585551	3593539	42324	0.05	< 1E-18
GIT1	17	27900487	27921072	42834	0.0011	0.0026823
GKN1	2	69201705	69208106	47306	0.005	0.00065081
GLB1	3	33038100	33138722	49906	0.0262	< 1E-18
GLO1	6	38643701	38670917	49522	0.0455	< 1E-18
GLRX	5	95087023	95158709	49298	0.2834	< 1E-18
GLRX5	14	95999840	96011061	41701	0.0123	8.4e-08
GLT8D2	12	104382762	104457961	48941	0.0047	0.00012734
GM2A	5	150591711	150650001	42142	0.1576	< 1E-18
GMPR	6	16238811	16295780	49800	0.0568	< 1E-18
GMPR2	14	24701628	24708448	42381	0.0035	0.0014343
GNLY	2	85912298	85925977	49920	0.2863	< 1E-18
GNPDA1	5	141371314	141392606	41655	0.0058	7.37e-05
GNPDA2	4	44684217	44728612	42910	0.0521	< 1E-18
GOLGA3	12	133345495	133405444	43850	0.0257	7.63e-11
GORASP2	2	171784974	171823639	42626	0.0039	1.24e-05
GP1BA	17	4835592	4838325	50221	0.0131	3.06e-13
GP2	16	20320894	20339130	47919	0.0463	< 1E-18
GP5	3	194115550	194119083	41149	0.0095	7.03e-14
GP6	19	55525073	55549632	49381	0.0297	< 1E-18
GPA33	1	167022073	167135716	49651	0.0182	5e-16
GPC1	2	241375088	241407495	49650	0.0981	< 1E-18
GPC5	13	92050861	93525935	49410	0.2783	< 1E-18
GPHA2	11	64701943	64703360	43139	0.0235	< 1E-18
GPIHBP1	8	144295068	144299044	43455	0.0565	< 1E-18
GPNMB	7	23275586	23314727	48831	0.0933	< 1E-18
GPR37	7	124386051	124405681	49486	0.2305	< 1E-18
GPRC5C	17	72420990	72447792	42363	0.0127	3.27e-06
GRHPR	9	37422663	37436987	43447	0.0403	< 1E-18
GRIK2	6	101846664	102517958	43410	0.0322	< 1E-18
GRK5	10	120967101	121219254	48724	0.0291	< 1E-18
GRN	17	42422454	42430470	50172	0.04	< 1E-18
GRP	18	56887400	56898006	41483	0.0957	< 1E-18
GSN	9	123970072	124095121	43623	0.0343	< 1E-18
GSR	8	30535578	30585443	42905	0.0082	3.33e-12
GSTA1	6	52656462	52668708	50104	0.0277	< 1E-18
GSTA3	6	52761437	52774483	49079	0.0289	< 1E-18
GSTM4	1	110198703	110217458	41740	0.0365	< 1E-18
GSTP1	11	67351066	67354131	48997	0.012	< 1E-18
GSTT2B	22	24299601	24303373	43346	0.5441	< 1E-18
GUCA2A	1	42628362	42630389	49275	0.035	< 1E-18
GUSB	7	65425671	65447301	51181	0.0098	< 1E-18
GZMA	5	54398476	54406080	50437	0.0052	4.85e-06
GZMB	14	25100160	25103473	49941	0.0439	< 1E-18
GZMH	14	25075686	25078905	49173	0.0252	< 1E-18
HAGH	16	1845621	1877195	50642	0.0064	0.00012235
HAVCR1	5	156456424	156486130	50625	0.1539	< 1E-18
HAVCR2	5	156512843	156569880	50331	0.0387	3.62e-12
HBQ1	16	230452	231180	48646	0.1478	< 1E-18
HCG22	6	31021227	31027667	42951	0.0517	2.82e-11
HCLS1	3	121350246	121379774	51073	0.0052	7.6e-09
HDDC2	6	125541108	125623224	42987	0.1123	< 1E-18
HDGF	1	156711899	156736717	50705	0.4558	< 1E-18
HEBP1	12	13127798	13153207	47620	0.0034	0.0096045
HEG1	3	124684554	124774802	42432	0.0336	< 1E-18
HEXIM1	17	43225869	43229468	50252	0.0032	2.29e-05
HGF	7	81328322	81399754	48681	0.008	2.13e-07
HGFAC	4	3443614	3451222	42536	0.3649	< 1E-18
HIP1R	12	123319000	123347507	43951	0.0114	9.39e-08
HLA-A	6	29909037	29913661	44121	0.9	< 1E-18
HLA-DRA	6	32407619	32412823	50736	0.3617	< 1E-18
HMBS	11	118955576	118964259	49773	0.0184	4.87e-13
HMCN2	9	133046882	133309510	42044	0.257	< 1E-18
HMOX1	22	35776354	35790207	49375	0.0071	4.14e-06
HMOX2	16	4524691	4560348	48319	0.0064	8.36e-08
HNMT	2	138721590	138773934	49062	0.1336	< 1E-18
HPCAL1	2	10443015	10567743	50124	0.0248	< 1E-18
HPGDS	4	95219686	95264027	47655	0.0818	< 1E-18
HPSE	4	84213614	84256306	42635	0.0025	0.0069638
HRC	19	49654455	49658681	42140	0.0106	4.9e-07
HRG	3	186378005	186396029	42487	0.1696	< 1E-18
HS1BP3	2	20760208	20850849	41693	0.012	2.4e-11
HS3ST3B1	17	14204400	14252721	47833	0.1049	< 1E-18
HS6ST1	2	128994290	129076151	50355	0.0479	< 1E-18
HSBP1	16	83841448	83853342	41136	0.1618	< 1E-18
HSD17B14	19	49316274	49339935	42832	0.5483	< 1E-18
HSDL2	9	115142217	115234690	42515	0.1447	< 1E-18
HSPA1A	6	31783241	31785723	51209	0.0057	3.75e-05
HSPA2	14	65002623	65012891	43513	0.0084	6.74e-13
HSPB1	7	75931861	75933612	49660	0.1325	< 1E-18
HSPB6	19	36245470	36248980	50405	0.0022	0.0093529
HSPG2	1	22148738	22263790	48803	0.0231	< 1E-18
HYAL1	3	50337320	50349812	50464	0.1075	1.45e-11
HYOU1	11	118914900	118927913	50019	0.0955	< 1E-18
ICAM1	19	10381511	10397291	50209	0.1722	< 1E-18
ICAM2	17	62079954	62097994	50880	0.0051	0.00068656
ICAM3	19	10444452	10450499	51020	0.0616	< 1E-18
ICAM4	19	10397643	10399198	50337	0.0078	1.74e-07
ICAM5	19	10400657	10407454	50418	0.3858	< 1E-18
ICOSLG	21	45642874	45660849	49929	0.1277	< 1E-18
IDI2	10	1064847	1071799	48202	0.056	< 1E-18
IDO1	8	39759794	39785963	41843	0.0669	< 1E-18
IDUA	4	980785	998294	50512	0.2627	< 1E-18
IFI30	19	18283972	18288927	41315	0.0614	< 1E-18
IFIT3	10	91087651	91100728	42538	0.0055	1.16e-08
IFNAR1	21	34696782	34732168	42640	0.0841	< 1E-18
IFNGR1	6	137518621	137540586	48816	0.03	< 1E-18
IFNGR2	21	34775202	34851655	49030	0.5667	< 1E-18
IFNL1	19	39786965	39789313	49121	0.0045	0.00091074
IFNLR1	1	24480647	24514449	49338	0.0847	< 1E-18
IGDCC4	15	65673802	65715410	43691	0.1511	< 1E-18
IGF1R	15	99192200	99507759	48503	0.0172	6.5e-12
IGF2R	6	160390131	160534539	49446	0.1955	< 1E-18
IGFBP1	7	45927956	45933267	49627	0.0027	0.0085762
IGFBP2	2	217497551	217529159	48908	0.007	0.00041158
IGFBP3	7	45951844	45961473	49273	0.0906	< 1E-18
IGFBP4	17	38599713	38613983	49574	0.0065	8.79e-05
IGFBP6	12	53491220	53496129	50482	0.0095	5.84e-09
IGFBP7	4	57896939	57976551	49800	0.0487	< 1E-18
IGFBPL1	9	38408991	38424444	46234	0.1501	< 1E-18
IGLC2	22	23243156	23243617	42280	0.0105	3.18e-08
IGSF21	1	18434240	18704977	40867	0.0253	< 1E-18
IGSF3	1	117117021	117210377	49595	0.0132	3.33e-16
IGSF8	1	160061130	160068733	49147	0.0094	1.66e-08
IGSF9	1	159896829	159915394	42667	0.0459	< 1E-18
IL10	1	206940947	206945839	48610	0.0034	0.0020917
IL10RA	11	117857063	117873752	47799	0.0054	0.0018662
IL10RB	21	34638663	34682492	49612	0.1224	< 1E-18
IL12B	5	158741791	158757895	49746	0.163	< 1E-18
IL12RB1	19	18169805	18209754	48013	0.0688	< 1E-18
IL15RA	10	5985602	6020150	48219	0.0955	< 1E-18
IL16	15	81451916	81606399	49418	0.1275	< 1E-18
IL17C	16	88704999	88706881	47347	0.0119	1.26e-09
IL17D	13	21276266	21297237	48745	0.0272	< 1E-18
IL17F	6	52101479	52109335	49150	0.0063	0.00023793
IL17RA	22	17565844	17596584	47678	0.6768	< 1E-18
IL17RB	3	53880607	53899827	48383	0.5156	< 1E-18
IL18	11	112013974	112034840	49263	0.0589	< 1E-18
IL18BP	11	71709587	71716761	50940	0.0287	1.92e-13
IL18R1	2	102927989	103015235	50483	0.2771	< 1E-18
IL19	1	206972215	207016326	48479	0.0335	< 1E-18
IL1R1	2	102681004	102796334	50054	0.0323	< 1E-18
IL1R2	2	102608306	102645006	49891	0.214	< 1E-18
IL1RAP	3	190231840	190377539	49717	0.5429	< 1E-18
IL1RL1	2	102927962	102968497	50321	0.3074	< 1E-18
IL1RL2	2	102803433	102856462	49071	0.1823	< 1E-18
IL1RN	2	113864791	113891593	49653	0.0286	< 1E-18
IL20RB	3	136665072	136729927	37813	0.0042	4.26e-09
IL22	12	68642022	68647387	42565	0.0081	2.64e-08
IL22RA1	1	24446261	24469611	48461	0.026	< 1E-18
IL2RA	10	6052652	6104288	48789	0.2704	< 1E-18
IL31RA	5	55147207	55218681	41927	0.4064	< 1E-18
IL32	16	3115298	3132193	49316	0.0561	4.29e-10
IL36G	2	113730780	113743242	41988	0.0056	0.0014083
IL4R	16	27324989	27376099	49562	0.0606	< 1E-18
IL5RA	3	3108010	3168297	48151	0.3208	< 1E-18
IL6R	1	154377669	154441926	49147	0.4932	< 1E-18
IL6ST	5	55230923	55290821	49768	0.0117	2.14e-13
IL7	8	79587978	79717758	49233	0.0068	5.37e-07
IL7R	5	35852797	35879705	50112	0.2301	< 1E-18
IMMT	2	86371055	86422893	43466	0.0043	2.52e-08
IMPA1	8	82570196	82598928	47783	0.0152	< 1E-18
INHBB	2	121103719	121109384	41170	0.0749	< 1E-18
INHBC	12	57828543	57844611	50207	0.1385	< 1E-18
INPP1	2	191208196	191236391	50086	0.0097	2.38e-08
INPP5D	2	233924677	234116549	42428	0.0255	1.89e-12
INSL4	9	5231419	5235304	41753	0.0039	0.006945
INSL5	1	67263424	67266939	43302	0.0466	< 1E-18
IPCEF1	6	154475631	154677926	49446	0.0138	2.3e-11
IQGAP2	5	75699074	76003957	48585	0.0084	2.09e-10
ISLR2	15	74392652	74430881	47475	0.0466	< 1E-18
ISM1	20	13202418	13281298	49389	0.0599	< 1E-18
ITGA11	15	68588871	68724501	49390	0.0606	< 1E-18
ITGA2	5	52285156	52390609	42629	0.1535	< 1E-18
ITGA5	12	54789045	54813244	47550	0.0048	9.8e-05
ITGA6	2	173292082	173371010	49521	0.0319	< 1E-18
ITGAL	16	30483979	30534506	42407	0.0229	< 1E-18
ITGAM	16	31271311	31344213	50472	0.0686	< 1E-18
ITGAV	2	187454792	187545628	50994	0.0207	< 1E-18
ITGB2	21	46305868	46351904	49271	0.0255	1.94e-15
ITGB5	3	124480795	124620265	49806	0.0105	7.35e-10
ITGB6	2	160956177	161128399	49085	0.0551	< 1E-18
ITGB7	12	53585102	53601091	51044	0.011	2.49e-11
ITGBL1	13	102104944	102373206	42154	0.1158	< 1E-18
ITIH1	3	52811608	52826084	43907	0.0037	1.11e-16
ITIH3	3	52828784	52843025	50508	0.0716	< 1E-18
ITIH4	3	52846991	52865495	43773	0.0634	< 1E-18
ITPA	20	3189514	3204516	42208	0.3503	< 1E-18
JAM2	21	27011584	27089874	49643	0.0073	2.52e-07
JAM3	11	133938820	134021896	41497	0.0063	4.93e-08
KAZALD1	10	102821598	102827888	48487	0.552	< 1E-18
KCTD5	16	2732476	2759031	41683	0.0019	0.0081638
KDR	4	55944644	55991756	49216	0.1547	< 1E-18
KEL	7	142638201	142659768	49161	0.061	< 1E-18
KHK	2	27309615	27323640	42679	0.0776	< 1E-18
KIAA0319	6	24544332	24646383	43437	0.0878	< 1E-18
KIR2DL3	19	55249980	55264504	47613	0.0878	< 1E-18
KIR2DS4	19	55344131	55360024	42632	0.7423	< 1E-18
KIR3DL1	19	55327923	55342233	47988	0.4619	< 1E-18
KIRREL2	19	36346763	36358011	49069	0.0441	< 1E-18
KIT	4	55524085	55606881	49016	0.009	3.32e-07
KITLG	12	88886570	88974628	50225	0.0053	0.00052052
KLB	4	39408473	39453156	48718	0.2425	< 1E-18
KLK1	19	51322404	51327043	47620	0.0354	< 1E-18
KLK10	19	51515995	51523431	48459	0.2266	< 1E-18
KLK11	19	51525472	51531295	48166	0.0587	< 1E-18
KLK12	19	51532348	51538486	47332	0.8156	< 1E-18
KLK13	19	51559463	51568371	47646	0.1851	< 1E-18
KLK14	19	51580752	51587502	49248	0.1505	< 1E-18
KLK15	19	51328545	51340469	41565	0.4649	< 1E-18
KLK4	19	51409608	51413994	48515	0.3274	< 1E-18
KLK6	19	51461887	51472929	48082	0.0218	4.05e-15
KLK7	19	51479738	51487355	39714	0.1269	< 1E-18
KLK8	19	51499263	51505967	46647	0.0668	1.11e-16
KLKB1	4	187130133	187179625	41936	0.1032	< 1E-18
KLRB1	12	9747147	9760482	50887	0.1224	< 1E-18
KLRD1	12	10378657	10482199	50677	0.0742	< 1E-18
KLRF1	12	9980077	9997606	42375	0.0439	< 1E-18
KLRK1	12	10524952	10544473	43445	0.075	< 1E-18
KRT19	17	39679869	39684560	50395	0.0111	1.94e-15
KRT5	12	52908359	52914471	49376	0.0159	1.12e-13
KRT8	12	53290971	53343738	42722	0.0029	0.0023812
KYAT1	9	131595221	131644773	49191	0.0078	2.08e-14
KYNU	2	143635067	143813401	50232	0.0522	< 1E-18
LACTB2	8	71547553	71581409	50011	0.0063	8.33e-16
LAG3	12	6881678	6887621	50013	0.0239	1.46e-12
LAIR1	19	54862991	54882165	46086	0.2658	< 1E-18
LAIR2	19	55009100	55021897	47201	0.4142	< 1E-18
LAMA4	6	112429963	112576141	49637	0.013	< 1E-18
LAMB1	7	107564244	107643700	41690	0.2522	< 1E-18
LAMP1	13	113951556	113977987	41282	0.0042	0.0052416
LAMP3	3	182840001	182881627	50048	0.0484	< 1E-18
LAYN	11	111411005	111432470	49322	0.0941	< 1E-18
LBP	20	36974759	37005665	50008	0.4034	< 1E-18
LCAT	16	67973653	67978034	44190	0.0237	< 1E-18
LCN15	9	139654086	139660707	41409	0.0677	< 1E-18
LCN2	9	130911350	130915734	48721	0.0373	< 1E-18
LCP1	13	46700055	46786006	42847	0.4754	< 1E-18
LDLR	19	11200038	11244492	50408	0.0046	0.0041068
LECT2	5	135257968	135290723	43140	0.2035	< 1E-18
LEFTY2	1	226124298	226129189	50176	0.229	< 1E-18
LEPR	1	65886335	66107242	49704	0.0508	< 1E-18
LGALS1	22	38071615	38075813	49405	0.0259	< 1E-18
LGALS3	14	55590828	55612131	49088	0.1639	< 1E-18
LGALS3BP	17	76967320	76976191	41033	0.0089	2.17e-08
LGALS4	19	39292311	39304004	50491	0.0193	< 1E-18
LGALS8	1	236681300	236716281	50155	0.0136	< 1E-18
LGALS9	17	25956824	25976586	49700	0.0502	< 1E-18
LGMN	14	93170152	93215047	49316	0.0662	2.22e-16
LHPP	10	126150403	126306457	49202	0.1508	< 1E-18
LIF	22	30636436	30642840	49560	0.0021	0.0071869
LIFR	5	38475065	38608456	47331	0.0387	< 1E-18
LILRA2	19	55084387	55101752	48439	0.242	< 1E-18
LILRA5	19	54818353	54824409	46368	0.0887	< 1E-18
LILRA6	19	54720737	54746649	40623	0.6077	< 1E-18
LILRB1	19	55128612	55148979	48753	0.2273	< 1E-18
LILRB2	19	54777675	54785039	46782	0.4611	< 1E-18
LILRB4	19	55155340	55181810	47120	0.0779	< 1E-18
LILRB5	19	54753289	54761164	47448	0.7353	< 1E-18
LIPF	10	90424198	90438571	42214	0.0556	< 1E-18
LMOD1	1	201865580	201915716	42252	0.0145	< 1E-18
LONP1	19	5691845	5720583	41292	0.0172	< 1E-18
LPA	6	160952515	161085291	41953	0.5838	< 1E-18
LPCAT2	16	55542910	55620582	49342	0.0037	0.0035631
LPL	8	19759228	19824769	49003	0.1728	< 1E-18
LPO	17	56295909	56345879	48613	0.0632	< 1E-18
LRG1	19	4536421	4540486	43264	0.1944	< 1E-18
LRIG1	3	66429221	66551687	48814	0.2701	< 1E-18
LRIG3	12	59265931	59314303	41618	0.0022	0.0097261
LRP11	6	150139934	150185162	49820	0.1219	< 1E-18
LRPAP1	4	3508103	3534286	49504	0.0285	2.78e-16
LRRC25	19	18501954	18508427	49128	0.0457	< 1E-18
LRRC37A2	17	44588877	44633016	42455	0.1338	< 1E-18
LRRC38	1	13801445	13840543	40407	0.0669	< 1E-18
LRRFIP1	2	238536219	238722325	42542	0.0032	0.0011145
LRRN1	3	3841121	3889387	48131	0.2039	< 1E-18
LSP1	11	1874200	1913497	49721	0.0217	1.29e-14
LTA	6	31539831	31542101	51002	0.4408	< 1E-18
LTA4H	12	96394606	96437298	50582	0.0038	0.00014183
LTB	6	31548302	31550299	44204	0.0141	< 1E-18
LTBP2	14	74964873	75079081	50996	0.0122	1.08e-11
LTBP3	11	65306276	65326401	49454	0.1739	< 1E-18
LTBR	12	6484211	6500737	49250	0.0518	6.31e-13
LUZP2	11	24518516	25104177	42264	0.0309	< 1E-18
LXN	3	158363611	158390482	49351	0.0144	< 1E-18
LY6D	8	143866296	143868008	49634	0.1031	< 1E-18
LY75	2	160659866	160761260	50154	0.558	< 1E-18
LY9	1	160765864	160798051	49432	0.1155	< 1E-18
LYPD3	19	43964939	43969812	50022	0.1262	< 1E-18
LYVE1	11	10578513	10633236	43143	0.0239	< 1E-18
LYZL2	10	30900708	30918691	41157	0.0395	< 1E-18
LZTFL1	3	45864808	45957534	42610	0.0137	1.79e-10
M6PR	12	9092959	9102551	41947	0.0065	9.89e-06
MAD1L1	7	1855429	2272878	49199	0.0078	4.73e-08
MAMDC2	9	72658497	72841886	43344	0.0203	< 1E-18
MAMDC4	9	139745395	139755251	41817	0.012	1.63e-07
MAN1A2	1	117910071	118071494	42367	0.0363	< 1E-18
MAN2B2	4	6576902	6625089	41668	0.3098	< 1E-18
MANSC1	12	12478990	12503475	48263	0.0081	3.53e-05
MANSC4	12	27915671	27924209	41190	0.2864	< 1E-18
MAP2	2	210288782	210598842	43518	0.0065	9.23e-05
MAP4K5	14	50885219	51027844	49483	0.0243	< 1E-18
MAPK9	5	179660143	179719099	49383	0.0038	0.00019805
MAPKAPK2	1	206858289	206907628	42307	0.0264	< 1E-18
MARCO	2	119699742	119752236	48982	0.0415	< 1E-18
MASP1	3	186935073	187009810	49190	0.0421	< 1E-18
MATN2	8	98881068	99048944	48763	0.1329	< 1E-18
MATN3	2	20191872	20212455	48753	0.2078	< 1E-18
MAVS	20	3827446	3856770	48143	0.0044	0.00017799
MAX	14	65472892	65569413	48981	0.0051	6e-06
MBL2	10	54525140	54531460	41533	0.7332	< 1E-18
MCAM	11	119179239	119192231	49075	0.0086	6.22e-10
MCEE	2	71336814	71357369	42668	0.0113	1.67e-15
MCEMP1	19	7741514	7744712	41913	0.0372	< 1E-18
MCFD2	2	47129009	47168994	48954	0.0124	2.83e-15
MDGA1	6	37598455	37667082	49408	0.6847	< 1E-18
MDH1	2	63815743	63834331	42968	0.0068	6.65e-08
MDK	11	46402306	46405387	50182	0.0286	1.05e-14
MDM1	12	68666223	68726161	41735	0.0127	< 1E-18
MECR	1	29519385	29557454	42292	0.0027	0.0013299
MEGF10	5	126626523	126801429	49258	0.1663	< 1E-18
MEGF11	15	66187417	66546085	41870	0.0122	3.16e-08
MEGF9	9	123363091	123476748	50930	0.0248	< 1E-18
MELTF	3	196715492	196756687	43027	0.2262	< 1E-18
MEP1A	6	46761127	46807519	43180	0.0249	< 1E-18
MEP1B	18	29765032	29800367	48975	0.5116	< 1E-18
MEPE	4	88742563	88767969	49882	0.0397	< 1E-18
MERTK	2	112656056	112787138	50281	0.0255	< 1E-18
MET	7	116312444	116438440	50379	0.0369	< 1E-18
MFAP4	17	19286755	19290553	42208	0.0363	4.01e-14
MFAP5	12	8789942	8815484	48995	0.0442	< 1E-18
MFGE8	15	89441914	89456642	49241	0.0648	< 1E-18
MGLL	3	127407905	127542093	48400	0.0033	0.0031997
MGMT	10	131265448	131566271	48370	0.1121	< 1E-18
MIA	19	41277553	41283395	50366	0.2496	< 1E-18
MICALL2	7	1468101	1499138	42186	0.0049	0.00011601
MIF	22	24236191	24237414	49950	0.0089	4.25e-12
MILR1	17	62461569	62464760	49526	0.1211	< 1E-18
MINDY1	1	150968562	150980851	43895	0.0166	2.76e-08
MINK1	17	4736683	4801356	43632	0.0022	0.0059693
MITD1	2	99777890	99797521	50178	0.0018	0.0021459
MLN	6	33762450	33771788	49784	0.0827	< 1E-18
MMP1	11	102660651	102668891	48435	0.1747	< 1E-18
MMP10	11	102641234	102651359	50133	0.1485	< 1E-18
MMP12	11	102733467	102745764	50277	0.1112	< 1E-18
MMP13	11	102813724	102826463	49093	0.0108	1.35e-11
MMP3	11	102706532	102714534	50303	0.1189	< 1E-18
MMP7	11	102391239	102401484	48912	0.0784	< 1E-18
MMP8	11	102582526	102597781	50531	0.0828	< 1E-18
MMP9	20	44637547	44645200	50153	0.0206	< 1E-18
MOCS2	5	52391509	52405893	42624	0.1525	< 1E-18
MOG	6	29624758	29640149	51260	0.0471	< 1E-18
MPHOSPH8	13	20207821	20247599	49556	0.0029	7.18e-06
MPI	15	75182346	75194560	50526	0.0222	< 1E-18
MPO	17	56347217	56358296	50304	0.044	< 1E-18
MRC1	10	18098352	18200091	42501	0.031	< 1E-18
MRI1	19	13875346	13885096	41565	0.1371	< 1E-18
MSLN	16	810762	818865	48872	0.2194	< 1E-18
MSMB	10	51549553	51562515	48844	0.3925	< 1E-18
MSR1	8	15965387	16424999	49504	0.0552	< 1E-18
MSRA	8	9911778	10286401	49357	0.0031	0.00094441
MSTN	2	190920423	190927455	49419	0.0111	7.99e-07
MTHFD2	2	74425689	74444692	42991	0.0401	7.01e-14
MTHFSD	16	86563782	86588841	40879	0.1135	< 1E-18
MTIF3	13	28009780	28024728	42591	0.0042	0.0061633
MTUS1	8	17501304	17658426	42397	0.0194	< 1E-18
MUC13	3	124624289	124672663	48424	0.0556	< 1E-18
MUC16	19	8959520	9092018	50307	0.0045	0.0011672
MUC2	11	1074875	1104419	43961	0.058	< 1E-18
MVK	12	110011060	110035922	49590	0.0058	9.87e-06
MXRA8	1	1288069	1297157	40828	0.0075	4.15e-14
MYO6	6	76458909	76629254	43728	0.002	0.0028586
MYOC	1	171604557	171621823	50662	0.1935	< 1E-18
MYOM2	8	1993155	2113475	40776	0.0099	1.79e-06
MYOM3	1	24382525	24438665	41950	0.0121	2.2e-07
MZB1	5	138723169	138725770	48685	0.0338	9.39e-08
NAAA	4	76834810	76862204	49923	0.2795	< 1E-18
NADK	1	1682671	1711896	48680	0.012	< 1E-18
NAGA	22	42454358	42466846	41413	0.0072	6.96e-13
NAGK	2	71291474	71306935	41594	0.0266	< 1E-18
NAGPA	16	5074845	5084142	41293	0.1449	< 1E-18
NAP1L4	11	2965661	3013607	40775	0.0204	< 1E-18
NAPRT	8	144656955	144660819	43219	0.0447	< 1E-18
NBL1	1	19967048	19984949	49786	0.0091	7.55e-10
NCAM1	11	112831969	113149158	50032	0.1761	< 1E-18
NCAM2	21	22370633	22915650	49301	0.2807	< 1E-18
NCAN	19	19322782	19363042	50487	0.0235	< 1E-18
NCR1	19	55417508	55427508	49382	0.0657	2.05e-13
NCR3LG1	11	17373273	17398888	42858	0.0568	< 1E-18
NCS1	9	132934857	132999583	49938	0.012	1.56e-05
NECTIN2	19	45349432	45392485	49911	0.0279	< 1E-18
NECTIN4	1	161040785	161059389	50235	0.028	< 1E-18
NELL1	11	20691097	21597227	49349	0.0801	< 1E-18
NELL2	12	44902058	45315631	50278	0.0243	< 1E-18
NEO1	15	73344051	73597547	43116	0.006	6.07e-07
NEXN	1	78354198	78409580	43522	0.0045	8.69e-08
NFASC	1	204797779	204991950	50221	0.1156	< 1E-18
NFATC1	18	77155856	77289325	49967	0.0291	2.61e-15
NFE2	12	54685895	54694905	40457	0.0055	2.87e-06
NFKB1	4	103422486	103538459	41899	0.0066	2.3e-12
NFKBIE	6	44225903	44233525	47796	0.0292	5.55e-17
NFU1	2	69622882	69664760	42146	0.0056	7.61e-10
NHLRC3	13	39612443	39624246	40929	0.0569	< 1E-18
NID1	1	236139130	236228462	49693	0.0235	< 1E-18
NID2	14	52471521	52535946	49139	0.1369	< 1E-18
NINJ1	9	95883771	95896570	49075	0.0259	< 1E-18
NIT1	1	161087876	161095235	42216	0.0292	< 1E-18
NIT2	3	100053545	100080479	43710	0.0071	6.67e-06
NME3	16	1820287	1821731	50382	0.0144	1.94e-15
NMI	2	152126979	152146571	42955	0.0659	< 1E-18
NOMO1	16	14927538	14990017	49673	0.0095	1.78e-08
NOS1	12	117645947	117889975	47222	0.0229	< 1E-18
NOS2	17	26083792	26127525	41637	0.0056	4.59e-06
NOS3	7	150688083	150711676	48288	0.003	0.0070475
NOTCH1	9	139388896	139440314	49265	0.0131	4.4e-09
NOTCH2	1	120454176	120612240	41999	0.1567	< 1E-18
NOTCH3	19	15269849	15311792	51032	0.0179	1.65e-13
NPC2	14	74942895	74960880	42932	0.0187	6.69e-08
NPHS1	19	36316866	36360189	42355	0.096	< 1E-18
NPL	1	182758428	182799519	43760	0.0574	8.25e-14
NPPB	1	11917521	11918988	47942	0.0078	< 1E-18
NPTX1	17	78440948	78451643	49837	0.1429	< 1E-18
NPTX2	7	98246609	98259180	43377	0.0967	< 1E-18
NPTXR	22	39214457	39239987	50141	0.5008	< 1E-18
NPY	7	24323782	24331484	49207	0.0218	< 1E-18
NRCAM	7	107788068	108097161	49244	0.0757	< 1E-18
NRP1	10	33466420	33625190	49682	0.0674	< 1E-18
NRP2	2	206546714	206662857	48928	0.0461	< 1E-18
NSFL1C	20	1422807	1454487	49768	0.008	8.56e-08
NT5C	17	73126320	73127890	43445	0.094	< 1E-18
NT5C3A	7	33053726	33102409	50269	0.0066	6.47e-10
NT5E	6	86159302	86205509	50480	0.1253	< 1E-18
NTF3	12	5541278	5630702	48742	0.0382	< 1E-18
NTRK2	9	87283466	87641985	49685	0.0075	1.9e-07
NTRK3	15	88402982	88799999	49277	0.0456	< 1E-18
NUB1	7	151038785	151075535	48145	0.0114	1.34e-05
NUCB2	11	17229700	17371521	49919	0.0396	< 1E-18
NUDT16	3	131100515	131107674	43036	0.0458	< 1E-18
NUDT2	9	34329504	34343711	50328	0.0365	< 1E-18
NUDT5	10	12207324	12238143	49225	0.0036	0.0025384
NUMB	14	73741815	73930348	42465	0.0058	4.17e-06
NXPH3	17	47653220	47661189	41607	0.0723	< 1E-18
OBP2B	9	136080664	136084637	49041	0.1511	< 1E-18
OCLN	5	68788119	68853931	42151	0.0539	4.71e-10
ODAM	4	71062213	71070293	48628	0.0461	< 1E-18
OGFR	20	61436187	61445352	48860	0.0061	4.3e-06
OGN	9	95146249	95166978	50606	0.06	< 1E-18
OLFM4	13	53602894	53626192	39078	0.5859	< 1E-18
OLR1	12	10310900	10324737	49818	0.0073	0.00015569
OMD	9	95176527	95186743	50786	0.0237	5.27e-15
OMG	17	29599031	29624557	49917	0.0068	2.32e-06
OMP	11	76813886	76814377	41434	0.0073	5.75e-06
OPLAH	8	145106167	145118868	41889	0.0105	< 1E-18
OPTC	1	203463271	203477992	49279	0.0166	< 1E-18
ORM1	9	117085336	117088755	42398	0.162	< 1E-18
OSCAR	19	54597933	54606000	46449	0.2751	< 1E-18
OSM	22	30658818	30662829	50447	0.0139	3.8e-10
OSMR	5	38845960	38945698	49701	0.2391	< 1E-18
OSTN	3	190917030	190983404	41849	0.0044	3.27e-05
OXT	20	3052266	3053163	50663	0.2963	< 1E-18
PACS2	14	105766900	105864484	39527	0.011	< 1E-18
PADI2	1	17393256	17445930	48670	0.0038	1.95e-05
PADI4	1	17634690	17690499	48189	0.0533	< 1E-18
PAEP	9	138453602	138458801	47234	0.1612	< 1E-18
PALM	19	708939	748329	41491	0.0173	3.47e-12
PALM2	9	112403068	112708983	43241	0.0222	< 1E-18
PAM	5	102089685	102366809	50554	0.2265	< 1E-18
PAMR1	11	35453370	35551848	49196	0.1179	< 1E-18
PAPPA	9	118916083	119164601	48471	0.0044	0.0068113
PARD3	10	34398488	35104253	42568	0.0037	0.00085769
PARK7	1	8014351	8045565	48184	0.01	< 1E-18
PARP1	1	226548392	226595780	48539	0.0063	1.56e-07
PBLD	10	70042417	70092806	49255	0.1058	< 1E-18
PCBD1	10	72642037	72648541	41308	0.0182	< 1E-18
PCDH1	5	141232676	141258811	50145	0.0071	2.56e-06
PCDH12	5	141323150	141349306	42805	0.0609	< 1E-18
PCDH17	13	58205944	58303445	48584	0.004	0.00026931
PCDH7	4	30722037	31148427	43231	0.0056	5.12e-05
PCDH9	13	66876966	67804577	43109	0.0962	< 1E-18
PCDHB15	5	140624917	140628933	44026	0.1951	< 1E-18
PCOLCE	7	100199800	100205798	19124	0.0392	< 1E-18
PCSK7	11	117075053	117103241	43079	0.0266	< 1E-18
PCSK9	1	55505221	55530525	49738	0.0872	9.81e-13
PDCD1	2	242792033	242801060	45592	0.0446	< 1E-18
PDCD1LG2	9	5510570	5571254	48809	0.307	< 1E-18
PDCD5	19	33071974	33078358	50693	0.0689	< 1E-18
PDE5A	4	120415550	120550146	42890	0.0149	< 1E-18
PDGFRA	4	55095264	55164414	49368	0.0385	< 1E-18
PDGFRB	5	149493400	149535435	49828	0.6429	< 1E-18
PDIA3	15	44038590	44065477	43155	0.0011	0.0070795
PDIA4	7	148700154	148725733	42778	0.0036	0.00075194
PDIA5	3	122785909	122944074	41651	0.0253	< 1E-18
PDZD2	5	31639517	32111037	40887	0.0283	2.05e-14
PDZK1	1	145726918	145764207	41545	0.012	7.73e-12
PEAR1	1	156863490	156886226	50510	0.0585	< 1E-18
PECR	2	216861052	216947678	41930	0.033	< 1E-18
PENK	8	57349233	57359293	42232	0.0632	< 1E-18
PEPD	19	33877856	34012700	42624	0.1002	< 1E-18
PER3	1	7844380	7905237	40142	0.1255	< 1E-18
PF4	4	74846794	74847841	42915	0.0038	0.00060911
PFKFB2	1	207207711	207254369	49421	0.0149	< 1E-18
PGD	1	10458649	10480201	43388	0.0269	< 1E-18
PGF	14	75408537	75422487	50510	0.0225	< 1E-18
PGLYRP1	19	46522411	46526323	50116	0.0393	< 1E-18
PGLYRP2	19	15579456	15609767	43379	0.6001	< 1E-18
PGLYRP4	1	153302596	153321316	41002	0.0849	< 1E-18
PHACTR2	6	143857982	144152322	42565	0.0263	< 1E-18
PHYKPL	5	177635498	177659792	41335	0.0637	< 1E-18
PI16	6	36916039	36932613	42793	0.0619	5.55e-17
PI3	20	43803517	43805185	49727	0.0203	< 1E-18
PIBF1	13	73356197	73590599	43277	0.0026	0.0018675
PIGR	1	207101863	207119811	49083	0.0358	< 1E-18
PIK3AP1	10	98353069	98480271	49587	0.0508	< 1E-18
PIK3IP1	22	31677579	31688520	50444	0.0849	< 1E-18
PILRA	7	99965153	99997722	50979	0.4478	< 1E-18
PILRB	7	99949799	99965356	50924	0.5831	< 1E-18
PINLYP	19	44080952	44088116	42611	0.1764	< 1E-18
PKD1	16	2138711	2185899	43777	0.061	< 1E-18
PKD2	4	88928820	88998929	41764	0.0039	0.00010051
PKLR	1	155259630	155271225	49599	0.0127	4.1e-14
PKN3	9	131464802	131483197	42819	0.0194	9.83e-15
PLA2G10	16	14766402	14788526	49050	0.0788	< 1E-18
PLA2G15	16	68279207	68294965	50705	0.0522	< 1E-18
PLA2G2A	1	20301924	20306909	48945	0.1611	< 1E-18
PLA2G4A	1	186798085	186958113	50331	0.0059	0.00075364
PLA2G7	6	46671938	46703430	49924	0.0529	< 1E-18
PLAT	8	42032751	42065242	50520	0.0043	0.00024463
PLAU	10	75668935	75677255	50106	0.0061	0.0019434
PLAUR	19	44150247	44174699	49860	0.0183	3.32e-14
PLB1	2	28680012	28866654	42703	0.424	< 1E-18
PLCB2	15	40570377	40600136	43248	0.0146	1.01e-10
PLEKHO1	1	150121373	150136916	43242	0.0014	0.0035037
PLG	6	161123270	161174347	41848	0.1915	< 1E-18
PLIN3	19	4838353	4867780	49598	0.0037	0.0027557
PLTP	20	44527260	44540794	50651	0.1213	< 1E-18
PLXDC1	17	37219556	37310647	49033	0.0507	< 1E-18
PLXDC2	10	20105168	20578785	43243	0.0104	8.04e-08
PLXNA4	7	131808091	132333447	49480	0.0077	4.06e-08
PLXNB2	22	50713408	50746056	50707	0.1963	< 1E-18
PM20D1	1	205797150	205819260	49662	0.6209	< 1E-18
PMM2	16	8882680	8943188	41221	0.02	2.54e-14
PMVK	1	154897210	154909467	47836	0.0084	0.00013678
PNLIPRP1	10	118349897	118368687	42581	0.0657	< 1E-18
PNLIPRP2	10	118380465	118404654	49124	0.6751	< 1E-18
PNMA1	14	74178486	74181075	42876	0.0067	1.47e-07
PODXL	7	131185021	131242976	49193	0.0243	< 1E-18
PODXL2	3	127348024	127391652	47983	0.0429	< 1E-18
POMC	2	25383722	25391772	41993	0.0116	1.56e-13
PON1	7	94926988	94954019	42233	0.3874	< 1E-18
PON2	7	95034175	95064641	47984	0.3291	< 1E-18
PON3	7	94989256	95025680	48817	0.1177	< 1E-18
POSTN	13	38136720	38172981	43325	0.0589	< 1E-18
PPCDC	15	75315896	75409803	51198	0.1023	< 1E-18
PPP1R12A	12	80167343	80329240	49838	0.0023	0.00094984
PPP1R14A	19	38741877	38747231	43671	0.0151	< 1E-18
PPP1R14D	15	41107643	41120907	43341	0.0016	0.0093812
PRAP1	10	135160650	135166187	43987	0.1524	< 1E-18
PRC1	15	91509268	91538859	42331	0.0052	0.0010225
PRCP	11	82534544	82681626	49585	0.0158	3.79e-10
PRDX1	1	45976708	45988719	48793	0.0047	3.58e-07
PRDX2	19	12907634	12912673	42476	0.0082	0.001281
PRDX3	10	120927215	120938345	48470	0.0025	0.0067117
PRDX5	11	64085560	64089283	49999	0.0126	1.36e-08
PRDX6	1	173446405	173457946	50431	0.0055	8.28e-14
PRELP	1	203444956	203460480	49535	0.379	< 1E-18
PRG2	11	57154267	57158130	43971	0.0968	7.22e-16
PRG3	11	57144242	57148623	43972	0.1889	< 1E-18
PRKAB1	12	120105558	120119435	48254	0.009	5.25e-08
PRKG1	10	52751118	54058110	42076	0.0281	< 1E-18
PRND	20	4702556	4709106	42142	0.0547	< 1E-18
PROC	2	128176003	128186822	50224	0.016	< 1E-18
PROCR	20	33759876	33804043	42540	0.0546	< 1E-18
PROK1	1	110993822	110999976	48826	0.0822	< 1E-18
PROS1	3	93591877	93692910	42814	0.0085	3.01e-13
PRR4	12	10998448	11324212	42421	0.3293	< 1E-18
PRRT3	3	9987226	9994078	40673	0.0383	< 1E-18
PRSS22	16	2902728	2908171	41390	0.0303	< 1E-18
PRSS27	16	2762419	2770552	49055	0.0284	< 1E-18
PRSS53	16	31094746	31100949	43751	0.4778	< 1E-18
PRSS8	16	31142754	31147083	50283	0.0545	< 1E-18
PRTFDC1	10	25137536	25241533	48563	0.0157	1.95e-08
PRTG	15	55903744	56035288	50585	0.2045	< 1E-18
PRTN3	19	840960	848175	46236	0.1346	< 1E-18
PSAP	10	73576055	73611132	42809	0.021	< 1E-18
PSAPL1	4	7432021	7436700	42017	0.1925	< 1E-18
PSCA	8	143751726	143764142	43114	0.5174	< 1E-18
PSG1	19	43370616	43383974	49686	0.3695	< 1E-18
PSMD9	12	122326637	122356203	49825	0.0188	< 1E-18
PSME2	14	24612571	24616779	49052	0.0044	0.00018251
PSMG4	6	3231637	3303607	41279	0.0085	< 1E-18
PSRC1	1	109822178	109825808	48917	0.0229	< 1E-18
PSTPIP2	18	43563502	43652238	40310	0.0138	< 1E-18
PTGDS	9	139869544	139876194	44285	0.0078	0.00010114
PTGR1	9	114312002	114362135	43684	0.132	< 1E-18
PTH1R	3	46919236	46945289	50081	0.034	8.82e-09
PTK7	6	43044006	43129457	49572	0.0061	0.00049028
PTN	7	136912088	137028611	47254	0.013	< 1E-18
PTPRB	12	70909646	71031220	43411	0.1486	< 1E-18
PTPRC	1	198607801	198726412	43066	0.0324	5.22e-15
PTPRF	1	43990858	44089337	50975	0.0066	8.12e-10
PTPRH	19	55692616	55720874	43004	0.2512	< 1E-18
PTPRK	6	128289924	128841819	43190	0.0049	0.00027065
PTPRM	18	7566780	8406859	48267	0.0087	4.06e-05
PTPRN2	7	157331750	158380480	49205	0.0329	< 1E-18
PTPRR	12	71031853	71314623	43255	0.0032	0.0095597
PTPRS	19	5158506	5340814	49704	0.0701	< 1E-18
PTPRZ1	7	121513143	121702090	43140	0.0183	< 1E-18
PTS	11	112097088	112140678	48378	0.0211	< 1E-18
PTX3	3	157154578	157161417	49536	0.0185	5.55e-17
PVALB	22	37196728	37215523	49364	0.4393	< 1E-18
PVR	19	45147098	45166850	50752	0.3957	< 1E-18
PXDNL	8	52232138	52722005	43497	0.0124	< 1E-18
PXN	12	120648242	120703574	48469	0.1423	< 1E-18
PYDC1	16	31227283	31228680	42761	0.045	< 1E-18
PYY	17	42030106	42081837	41947	0.0321	< 1E-18
PZP	12	9301436	9360966	43605	0.1101	< 1E-18
QDPR	4	17461884	17513857	49146	0.1285	< 1E-18
QPCT	2	37571717	37600465	49552	0.121	< 1E-18
QSOX1	1	180123969	180173165	42389	0.1231	< 1E-18
RAB2B	14	21927179	21945132	42663	0.0137	1.51e-11
RAB44	6	36665628	36700960	42427	0.0112	8.21e-12
RABEP1	17	5185560	5289132	42819	0.0056	3.39e-07
RABEPK	9	127962821	127996437	49122	0.0059	4.11e-06
RABGAP1L	1	174128548	174964445	49512	0.0035	0.00047975
RAD23B	9	110045418	110094475	48112	0.0045	0.0022329
RALB	2	120997640	121052289	41183	0.0056	1.64e-12
RAPGEF2	4	160025330	160281321	42806	0.003	0.0017759
RARRES1	3	158414681	158450485	48773	0.0883	< 1E-18
RARRES2	7	150035406	150038763	49991	0.0254	< 1E-18
RASSF2	20	4760669	4804291	47620	0.0065	8.69e-06
RBKS	2	28004231	28113965	48771	0.1826	5.44e-15
RBM17	10	6130950	6159420	42759	0.0088	0.00101
RBP1	3	139236276	139258671	41683	0.0028	0.0095802
RBP2	3	139171726	139199589	49039	0.0024	0.00036079
RBP5	12	7276280	7281538	50080	0.0605	< 1E-18
RBP7	1	10057264	10076078	43459	0.0368	< 1E-18
RBPMS2	15	65032091	65067786	42802	0.0053	6.56e-10
RECK	9	36036430	36124448	42134	0.0346	< 1E-18
REEP4	8	21995533	21999464	41575	0.0114	3.46e-06
REG1A	2	79347488	79350545	49092	0.0619	< 1E-18
REG1B	2	79312156	79315145	49886	0.0978	< 1E-18
REG3A	2	79384129	79386879	49957	0.0505	< 1E-18
REG3G	2	79252812	79255631	42674	0.0357	< 1E-18
REG4	1	120336641	120354283	49024	0.0207	3.33e-16
RELT	11	73087309	73108519	50214	0.0297	< 1E-18
REN	1	204123947	204159452	49619	0.0066	0.00011778
RET	10	43572475	43625799	49760	0.0804	< 1E-18
RETN	19	7733930	7735340	49587	0.0759	2.42e-09
RGMA	15	93578503	93632433	48844	0.0744	< 1E-18
RGMB	5	98104354	98134347	49044	0.0195	< 1E-18
RHOC	1	113243728	113250056	49171	0.0033	2.62e-05
RIDA	8	99114572	99129469	41043	0.0611	< 1E-18
RLN2	9	5299868	5304969	41172	0.0072	0.00037167
RNASE1	14	21269387	21271437	42148	0.0378	< 1E-18
RNASE10	14	20973696	20979328	41629	0.4965	< 1E-18
RNASE3	14	21359558	21360507	48274	0.0472	< 1E-18
RNASE4	14	21152259	21169374	40849	0.0729	< 1E-18
RNASE6	14	21249210	21250626	41942	0.0822	< 1E-18
RNASEH2A	19	12912877	12924452	43246	0.002	0.0087639
RNASET2	6	167342992	167370679	49667	0.0995	< 1E-18
RNF149	2	101887681	101925163	42113	0.035	< 1E-18
RNF5	6	32146131	32148570	42125	0.004	0.00024824
ROBO1	3	78646390	79816965	50366	0.0395	< 1E-18
ROBO2	3	75955846	77699115	49748	0.0164	9.9e-12
ROBO4	11	124753587	124768396	40666	0.003	0.0074877
ROR1	1	64239693	64647181	49500	0.0846	< 1E-18
RPA2	1	28218035	28241257	42166	0.0033	0.0026178
RRM2B	8	103216730	103251346	47748	0.0074	1.94e-10
RSPO1	1	38076951	38100595	49716	0.0642	< 1E-18
RSPO3	6	127439749	127518910	50805	0.023	< 1E-18
RTBDN	19	12936292	12946242	49488	0.0166	< 1E-18
RTN4IP1	6	107019846	107077362	43019	0.0066	5.15e-09
RTN4R	22	20228938	20270769	49389	0.0913	< 1E-18
RWDD1	6	116892530	116918838	50858	0.0044	0.0014267
S100A11	1	152004982	152020383	50043	0.0062	4.14e-06
S100A12	1	153346182	153348125	48233	0.0508	< 1E-18
S100A13	1	153591263	153603836	40932	0.0505	6.89e-07
S100A14	1	153586731	153589462	42084	0.0161	< 1E-18
S100A4	1	153516089	153522612	48586	0.0192	< 1E-18
S100P	4	6694796	6698897	47236	0.0318	< 1E-18
SAA4	11	18252896	18258440	43323	0.0372	< 1E-18
SAMD9L	7	92759368	92777682	49852	0.0402	< 1E-18
SAT2	17	7529552	7531194	42347	0.1266	< 1E-18
SBSN	19	36014269	36019253	43280	0.1298	< 1E-18
SCAMP3	1	155225770	155232221	49267	0.0052	4.9e-06
SCARA5	8	27727399	27850244	50051	0.0635	< 1E-18
SCARB2	4	77079886	77155689	49015	0.0263	< 1E-18
SCARF1	17	1537152	1549041	49997	0.0772	< 1E-18
SCARF2	22	20779105	20792113	49140	0.0786	< 1E-18
SCG2	2	224461658	224467221	49879	0.0052	0.00069137
SCG3	15	51973550	52013228	49054	0.2006	< 1E-18
SCGB1A1	11	62172575	62190667	50358	0.0734	< 1E-18
SCGB3A1	5	180017103	180018540	41268	0.023	< 1E-18
SCGB3A2	5	147250245	147261754	49871	0.054	< 1E-18
SCGN	6	25652429	25702011	49794	0.0104	4.48e-10
SCLY	2	238969530	239008054	49560	0.0141	< 1E-18
SCN4B	11	118004092	118023603	41154	0.2156	< 1E-18
SCPEP1	17	55055466	55084129	41293	0.0669	< 1E-18
SCRG1	4	174305852	174327531	42183	0.0071	3.31e-09
SCRN1	7	29959719	30029905	49418	0.0049	6.86e-08
SCT	11	626431	627143	42223	0.0092	4.41e-05
SDC1	2	20400558	20425194	49311	0.0139	2.16e-13
SDC4	20	43953928	43977064	50645	0.0983	< 1E-18
SDCCAG8	1	243419336	243663394	43269	0.0175	< 1E-18
SDK2	17	71330523	71640228	40582	0.1119	< 1E-18
SEL1L	14	81937893	82000205	42258	0.0421	1.15e-08
SELE	1	169691782	169733846	51087	0.0042	6.62e-06
SELENOP	5	42799982	42887494	43378	0.002	0.0032856
SELL	1	169659808	169680839	43984	0.1166	< 1E-18
SELP	1	169558087	169599431	50730	0.0293	< 1E-18
SELPLG	12	109016053	109027735	49837	0.2909	< 1E-18
SEMA3F	3	50192478	50226508	50786	0.0943	2.39e-11
SEMA3G	3	52467069	52479101	43183	0.0036	0.00054312
SEMA4D	9	91975702	92113045	49256	0.0065	3.8e-09
SEMA7A	15	74701630	74726808	50776	0.006	0.0081484
SERPINA1	14	94843084	94857030	41969	0.0168	8.88e-15
SERPINA11	14	94908801	94919127	49940	0.1698	< 1E-18
SERPINA12	14	94953611	94984181	47886	0.3521	< 1E-18
SERPINA3	14	95078714	95090392	42741	0.0781	< 1E-18
SERPINA4	14	95027428	95036250	42109	0.1911	< 1E-18
SERPINA5	14	95027779	95059457	42298	0.0611	< 1E-18
SERPINA6	14	94770585	94789731	42994	0.031	< 1E-18
SERPINA9	14	94929054	94946026	48879	0.2188	< 1E-18
SERPINB1	6	2832566	2842240	48824	0.0122	1.13e-08
SERPINB6	6	2948393	2972399	49167	0.0265	< 1E-18
SERPINB8	18	61637159	61687013	50561	0.5338	< 1E-18
SERPINB9	6	2887500	2903514	48632	0.0094	0.00022179
SERPIND1	22	21128167	21142008	42789	0.0097	3.6e-07
SERPINE1	7	100770370	100782547	51385	0.0154	4.15e-10
SERPINE2	2	224839829	224904036	43529	0.07	< 1E-18
SERPINF1	17	1665253	1680868	42627	0.0646	< 1E-18
SERPINF2	17	1646130	1658562	42445	0.0176	< 1E-18
SERPING1	11	57364860	57382326	43794	0.0586	1.83e-11
SERPINH1	11	75273101	75283828	42561	0.022	< 1E-18
SERPINI1	3	167453031	167543356	41456	0.0745	< 1E-18
SERPINI2	3	167159577	167196792	42670	0.0723	< 1E-18
SESTD1	2	179966419	180129517	48890	0.0078	9.99e-15
SETMAR	3	4344988	4359251	47732	0.0378	< 1E-18
SEZ6	17	27281919	27333458	42680	0.0042	1.1e-06
SEZ6L	22	26565440	26779563	49539	0.0436	< 1E-18
SEZ6L2	16	29882480	29910868	50465	0.0325	< 1E-18
SFRP1	8	41119477	41167016	49211	0.0617	< 1E-18
SFRP4	7	37945534	38065297	42458	0.0384	< 1E-18
SFTPA1	10	81370695	81375211	47573	0.0149	4.44e-16
SFTPA2	10	81315608	81320158	47462	0.2149	< 1E-18
SFTPD	10	81697496	81742370	49800	0.433	< 1E-18
SGSH	17	78180515	78194722	42481	0.2908	< 1E-18
SH2B3	12	111843752	111889427	49184	0.0065	1.29e-06
SH3BP1	22	38030661	38062939	42606	0.0248	< 1E-18
SH3GLB2	9	131769315	131790582	42598	0.0305	< 1E-18
SHBG	17	7517264	7536701	43118	0.0364	< 1E-18
SHISA5	3	48509197	48542259	44205	0.1122	9.44e-16
SHMT1	17	18231174	18266877	50360	0.3863	< 1E-18
SIAE	11	124503009	124565603	49524	0.0229	1.58e-08
SIGLEC1	20	3667617	3687775	50232	0.0945	< 1E-18
SIGLEC10	19	51913275	51921057	49395	0.1624	< 1E-18
SIGLEC5	19	52115180	52148798	50026	0.6332	< 1E-18
SIGLEC6	19	52022779	52035110	50343	0.1234	< 1E-18
SIGLEC7	19	51645556	51656783	49012	0.0667	< 1E-18
SIGLEC8	19	51954101	51961710	41904	0.2496	< 1E-18
SIGLEC9	19	51628165	51639908	49516	0.2122	< 1E-18
SIRPA	20	1874813	1921238	49470	0.7753	< 1E-18
SIRPB1	20	1544167	1600707	49256	0.2722	< 1E-18
SKAP1	17	46210802	46507637	50300	0.004	1.9e-05
SLAMF1	1	160577890	160617085	48910	0.0086	1.59e-08
SLAMF6	1	160454820	160493052	48389	0.0176	< 1E-18
SLAMF7	1	160708847	160724611	50051	0.2043	< 1E-18
SLAMF8	1	159796540	159807039	47953	0.4196	< 1E-18
SLC16A1	1	113454469	113499635	48550	0.0034	0.00012223
SLC39A14	8	22224762	22291642	47428	0.0071	3.06e-08
SLC39A5	12	56623833	56631630	50576	0.04	< 1E-18
SLC9A3R1	17	72744791	72765492	42471	0.0041	0.00023604
SLC9A3R2	16	2075357	2089027	43664	0.0054	0.00093853
SLIT2	4	20254883	20622184	48715	0.0031	0.00061907
SLITRK1	13	84451340	84456528	41832	0.0102	3.75e-13
SLITRK6	13	86366925	86373623	48378	0.1539	< 1E-18
SLURP1	8	143822362	143823829	42974	0.0523	< 1E-18
SMAD3	15	67356101	67487533	42644	0.0359	< 1E-18
SMOC1	14	70320848	70499083	49804	0.0831	< 1E-18
SMOC2	6	168841831	169073984	49826	0.1081	< 1E-18
SMPD1	11	6411661	6416228	50619	0.1214	< 1E-18
SMPDL3A	6	123110194	123130865	49662	0.5338	< 1E-18
SNAP25	20	10199478	10288066	40782	0.0092	1.6e-07
SNAP29	22	21213271	21245506	49400	0.0036	0.0010872
SNCG	10	88718375	88723017	49247	0.5201	< 1E-18
SNED1	2	241938255	242034983	42147	0.0204	< 1E-18
SNX15	11	64794880	64808044	42619	0.1001	< 1E-18
SNX2	5	122110691	122165803	42352	0.005	3.72e-08
SOD2	6	160090089	160183561	49649	0.0147	< 1E-18
SORCS2	4	7194265	7744563	47345	0.1249	< 1E-18
SORD	15	45315302	45369383	50835	0.0498	< 1E-18
SORT1	1	109852190	109940573	49924	0.0173	< 1E-18
SOST	17	41831099	41836156	49981	0.0051	3.04e-05
SPAG1	8	101170134	101271506	43285	0.0972	< 1E-18
SPARC	5	151040657	151066726	49557	0.0131	1.78e-06
SPARCL1	4	88394487	88452213	50140	0.1506	< 1E-18
SPESP1	15	69110560	69239150	43109	0.0081	5.91e-08
SPINK1	5	147204131	147211349	49684	0.1128	< 1E-18
SPINK2	4	57676026	57687908	42187	0.3787	< 1E-18
SPINK4	9	33218363	33248565	49887	0.1891	< 1E-18
SPINK5	5	147405246	147516852	50099	0.0869	< 1E-18
SPINK6	5	147582357	147594700	50511	0.0369	< 1E-18
SPINK8	3	48348332	48369831	42788	0.0555	< 1E-18
SPINT1	15	41136216	41150405	49875	0.1226	1.11e-16
SPINT2	19	38734675	38783254	50623	0.041	< 1E-18
SPOCK1	5	136310987	136934068	48868	0.0167	3.16e-13
SPON1	11	13984236	14289430	49775	0.0701	< 1E-18
SPON2	4	1160720	1202750	49763	0.0196	< 1E-18
SPP1	4	88896802	88904578	50289	0.0138	2.22e-16
SPRED2	2	65537985	65659771	41580	0.0036	0.000197
SPRR3	1	152974223	152976332	42670	0.0426	< 1E-18
SPRY2	13	80910111	80915086	47554	0.0087	2.68e-12
SPTLC1	9	94794281	94877666	43651	0.0039	0.0040981
SSC4D	7	76018651	76039012	50261	0.1001	< 1E-18
SSC5D	19	55999771	56030465	50055	0.145	< 1E-18
ST13	22	41220539	41253026	42863	0.0037	3.5e-06
ST3GAL1	8	134467091	134584183	48964	0.0555	5.55e-17
ST6GAL1	3	186648274	186796341	50378	0.0234	< 1E-18
STAB2	12	103981051	104160505	43647	0.1749	< 1E-18
STAT2	12	56735381	56753939	41100	0.0029	0.0072804
STC1	8	23699428	23712320	50335	0.0073	7.93e-07
STC2	5	172741716	172756506	48125	0.0055	0.0079355
STK4	20	43595115	43708600	50300	0.0027	0.0011881
STX7	6	132767006	132834337	41426	0.226	< 1E-18
STXBP1	9	130341649	130458306	43540	0.0032	0.00023441
SUGP1	19	19386827	19431653	43305	0.0144	< 1E-18
SULT1A1	16	28616517	28634946	50110	0.025	< 1E-18
SULT2A1	19	48373723	48389654	49674	0.0292	< 1E-18
SUMF2	7	56131695	56148363	50914	0.1144	2.72e-10
SUSD1	9	114803065	114937688	49588	0.0147	< 1E-18
SUSD2	22	24577227	24585078	50387	0.0991	< 1E-18
SUSD4	1	223394161	223537544	42745	0.0432	< 1E-18
SUSD5	3	33191534	33260707	42379	0.1896	< 1E-18
SV2A	1	149874870	149889434	41555	0.0095	< 1E-18
SWAP70	11	9685624	9774538	43335	0.0273	< 1E-18
TAB2	6	149539777	149732749	41916	0.0046	0.00087935
TACC3	4	1723217	1746903	50243	0.0304	< 1E-18
TACSTD2	1	59041095	59043445	43680	0.1619	< 1E-18
TADA3	3	9821544	9834695	43405	0.0034	0.003575
TALDO1	11	747329	765024	43019	0.0042	0.0036984
TBC1D17	19	50380682	50392006	48608	0.0317	< 1E-18
TBC1D23	3	99979844	100044095	50267	0.0199	< 1E-18
TBCA	5	76986991	77164604	41846	0.0092	3.19e-13
TBCC	6	42712219	42713834	49610	0.0412	2.98e-09
TCL1A	14	96176304	96180533	48306	0.0619	< 1E-18
TCN1	11	59620273	59634048	42985	0.2633	< 1E-18
TCN2	22	31002825	31023265	51088	0.2832	< 1E-18
TCTN3	10	97423153	97453900	43947	0.2117	< 1E-18
TDGF1	3	46616024	46623953	48727	0.7487	< 1E-18
TDRKH	1	151742583	151763892	49112	0.0326	< 1E-18
TEF	22	41763337	41795330	42413	0.0017	0.00040535
TEK	9	27109139	27230173	49841	0.3309	< 1E-18
TEX101	19	43905648	43922749	42480	0.0562	< 1E-18
TF	3	133464800	133497850	42889	0.0564	< 1E-18
TFAP2A	6	10393419	10419892	41176	0.0026	0.0099133
TFF1	21	43782391	43786703	48768	0.0343	< 1E-18
TFF2	21	43766466	43771237	49120	0.0133	2.52e-08
TFF3	21	43731777	43735761	48918	0.0098	0.00016067
TFPI	2	188328957	188430487	49707	0.0385	< 1E-18
TFPI2	7	93514709	93520303	49559	0.0113	8.63e-12
TFRC	3	195754054	195809060	48936	0.138	< 1E-18
TG	8	133879203	134147147	42616	0.0091	2.44e-10
TGFA	2	70674412	70781325	48881	0.0058	0.0014552
TGFB1	19	41807492	41859816	50145	0.0573	< 1E-18
TGFB2	1	218519577	218617961	42963	0.0065	7.36e-07
TGFBI	5	135364584	135399507	49229	0.1234	< 1E-18
TGFBR3	1	92145900	92371892	50653	0.0157	< 1E-18
TGM2	20	36755789	36794980	49775	0.0152	6.11e-16
TGOLN2	2	85545143	85555548	42811	0.1316	< 1E-18
THBD	20	23026270	23030378	49691	0.0243	< 1E-18
THBS2	6	169615875	169654139	49829	0.0945	< 1E-18
THBS4	5	79287134	79379110	49305	0.0453	< 1E-18
THOP1	19	2785458	2815805	48296	0.0144	< 1E-18
THSD1	13	52951302	52980629	42406	0.0044	2.88e-06
THTPA	14	24025197	24029480	41981	0.0852	< 1E-18
THY1	11	119288088	119295695	49036	0.0799	< 1E-18
TIE1	1	43766664	43788779	50905	0.0073	< 1E-18
TIMD4	5	156346293	156390266	50022	0.0585	< 1E-18
TIMM10	11	57295936	57298276	43848	0.0166	< 1E-18
TIMP2	17	76849059	76921469	40798	0.0105	3.11e-07
TIMP3	22	33197687	33259030	49788	0.1683	< 1E-18
TIMP4	3	12194551	12200851	50181	0.0551	< 1E-18
TINAGL1	1	32042086	32053287	49930	0.0062	2.65e-05
TLR1	4	38792298	38858438	41461	0.0621	< 1E-18
TLR3	4	186990306	187009223	49294	0.849	< 1E-18
TLR4	9	120466610	120479149	41566	0.0118	2.5e-13
TMED8	14	77801364	77843452	43405	0.004	0.00022481
TMEM106A	17	41363854	41372061	42998	0.0068	4.16e-15
TMEM132A	11	60691935	60704631	42459	0.0991	< 1E-18
TMEM25	11	118401756	118417995	43295	0.1262	< 1E-18
TMPRSS11D	4	68686594	68749750	43552	0.0169	< 1E-18
TMPRSS15	21	19641433	19858197	47508	0.0172	< 1E-18
TMPRSS5	11	113558272	113577095	48863	0.2105	< 1E-18
TNC	9	117781857	117880536	50163	0.0706	< 1E-18
TNF	6	31543344	31546113	50067	0.0067	4.27e-09
TNFAIP8	5	118604387	118735383	48785	0.0042	0.0010438
TNFRSF10A	8	23047965	23082639	49425	0.217	< 1E-18
TNFRSF10B	8	22877646	22926692	48949	0.1104	< 1E-18
TNFRSF10C	8	22941868	22974950	49817	0.0639	< 1E-18
TNFRSF11A	18	59992520	60058525	49603	0.1137	< 1E-18
TNFRSF11B	8	119935796	119964439	49670	0.0317	< 1E-18
TNFRSF12A	16	3068446	3072384	49410	0.0041	0.0084389
TNFRSF13B	17	16833130	16875432	48988	0.0304	6.97e-14
TNFRSF13C	22	42318027	42322822	48414	0.2942	< 1E-18
TNFRSF14	1	2487078	2496821	48585	0.0096	2.91e-10
TNFRSF17	16	12058964	12061925	42338	0.0311	< 1E-18
TNFRSF19	13	24144509	24250243	49520	0.0385	< 1E-18
TNFRSF1A	12	6437923	6451280	49589	0.0053	0.0012946
TNFRSF1B	1	12227060	12269285	48948	0.0119	1.09e-06
TNFRSF21	6	47199268	47277641	50271	0.0358	< 1E-18
TNFRSF6B	20	62328021	62330037	49553	0.057	< 1E-18
TNFRSF8	1	12123434	12204264	49550	0.0188	< 1E-18
TNFRSF9	1	7975954	8003225	47361	0.0168	< 1E-18
TNFSF10	3	172223298	172241297	49386	0.0276	5.55e-17
TNFSF11	13	43136872	43182149	49125	0.0063	2.3e-07
TNFSF12	17	7452208	7461207	50245	0.0804	< 1E-18
TNFSF13	17	7461609	7464925	49993	0.0784	< 1E-18
TNFSF13B	13	108903588	108960832	49954	0.0113	2.09e-08
TNFSF14	19	6661264	6670599	48639	0.072	8.72e-13
TNFSF8	9	117655623	117692875	43364	0.0207	< 1E-18
TNIP1	5	150409506	150473138	43062	0.0028	0.006198
TNN	1	175036994	175117202	43440	0.4926	< 1E-18
TNR	1	175284330	175712906	49641	0.0869	< 1E-18
TNXB	6	32008931	32083111	51085	0.3018	< 1E-18
TOP2B	3	25639396	25706398	41679	0.003	0.001166
TOR1AIP1	1	179851177	179894135	42130	0.0988	< 1E-18
TP53BP1	15	43695259	43802926	42930	0.015	0.0013183
TP53I3	2	24300303	24308731	42003	0.0638	< 1E-18
TP73	1	3569084	3652765	39766	0.003	0.0098227
TPK1	7	144149034	144533488	43162	0.1132	< 1E-18
TPMT	6	18128542	18155305	49163	0.1318	< 1E-18
TPP1	11	6633994	6640692	50159	0.0385	< 1E-18
TPPP3	16	67423712	67427438	49765	0.0027	3.37e-06
TPSAB1	16	1290697	1292555	49744	0.6117	< 1E-18
TPSD1	16	1306060	1308999	42892	0.0534	1.55e-14
TRAF2	9	139776364	139821059	46915	0.0026	0.00135
TRDMT1	10	17184253	17244053	42153	0.0087	4.11e-13
TREH	11	118528026	118550399	43639	0.4698	< 1E-18
TREM2	6	41126244	41130924	49240	0.0173	8.16e-15
TREML2	6	41158015	41168932	49244	0.0621	< 1E-18
TRIM21	11	4406127	4414926	50079	0.0049	0.00074501
TRIM25	17	54965270	54991399	42464	0.0044	0.00012052
TRIM26	6	30152232	30181204	37535	0.0013	0.0059425
TRIM40	6	30103885	30116512	42995	0.0433	< 1E-18
TRIM5	11	5684787	5959849	50579	0.0819	< 1E-18
TRIM58	1	248020501	248041507	43457	0.0311	< 1E-18
TSPAN8	12	71518865	71835678	43289	0.0522	< 1E-18
TSPYL1	6	116597741	116601066	42487	0.005	0.0057643
TST	22	37406900	37416224	47618	0.01	1.13e-09
TTF2	1	117602925	117650075	42315	0.116	< 1E-18
TTR	18	29171689	29178984	42212	0.0073	4.24e-08
TWF2	3	52262626	52273276	44131	0.0016	0.00038195
TXNDC15	5	134209493	134237215	48179	0.2693	< 1E-18
TXNDC5	6	7881750	7911047	49429	0.0061	1.58e-05
TYMP	22	50964181	50968485	49892	0.0288	< 1E-18
TYRO3	15	41849873	41875784	50307	0.1962	< 1E-18
TYRP1	9	12685439	12710290	41370	0.0066	0.00013355
UBE2L6	11	57319129	57335757	43862	0.0167	< 1E-18
ULBP2	6	150263136	150270371	48474	0.2531	< 1E-18
UMOD	16	20344374	20367623	49928	0.3345	< 1E-18
UNC5D	8	35092975	35654068	42258	0.0028	0.00013947
UROD	1	45477819	45481247	41944	0.0648	< 1E-18
UROS	10	127473549	127511817	41446	0.0029	0.00089342
USP28	11	113668596	113746292	42646	0.0037	3.07e-05
USP8	15	50716577	50806616	49251	0.0039	0.0026825
UXS1	2	106709759	106810795	48191	0.0056	0.00014207
VAMP8	2	85788685	85809154	41853	0.0152	< 1E-18
VASH1	14	77228532	77249358	48923	0.0097	2.4e-07
VASN	16	4421849	4433529	48614	0.2329	< 1E-18
VAT1	17	41166622	41177140	50117	0.0107	< 1E-18
VAV3	1	108113782	108507766	40243	0.0041	7.35e-05
VCAM1	1	101185298	101204601	50121	0.0267	5.4e-11
VCAN	5	82767284	82878122	48502	0.1399	< 1E-18
VEGFA	6	43737921	43754224	49893	0.2203	< 1E-18
VEGFB	11	64002010	64006265	41947	0.0283	< 1E-18
VEGFC	4	177604689	177713881	49544	0.006	8.45e-08
VGF	7	100805790	100808874	44039	0.0122	1.07e-08
VIT	2	36923833	37041935	42321	0.2081	< 1E-18
VMO1	17	4688580	4689728	50049	0.5506	< 1E-18
VNN1	6	133002729	133035188	42815	0.4802	< 1E-18
VNN2	6	133065009	133084598	48985	0.3222	< 1E-18
VSIG10	12	118501398	118573831	41607	0.2242	< 1E-18
VSIG10L	19	51834790	51845378	41239	0.0132	1.55e-12
VSIG2	11	124617368	124622134	42394	0.0511	3.3e-13
VSIR	10	73507316	73533255	49508	0.0933	< 1E-18
VSNL1	2	17720393	17838285	43256	0.0245	< 1E-18
VSTM1	19	54544079	54567207	45508	0.3871	< 1E-18
VSTM2L	20	36531506	36573752	48660	0.0088	7.32e-11
VTCN1	1	117686209	117753556	48813	0.0078	0.00011703
VTI1A	10	114206756	114578503	42053	0.0034	0.0084861
VWA1	1	1370241	1378262	48943	0.126	< 1E-18
VWC2	7	49813257	49961546	49711	0.1738	< 1E-18
VWC2L	2	215275789	215443683	42171	0.0042	0.00095392
VWF	12	6058040	6233936	49814	0.0116	5.84e-08
WARS	14	100800125	100843142	49176	0.0159	< 1E-18
WASF1	6	110421022	110501207	48364	0.0418	< 1E-18
WASF3	13	27131840	27263085	48130	0.0107	< 1E-18
WASHC3	12	102406705	102455927	43602	0.0023	0.0028279
WFDC1	16	84328252	84363457	41213	0.0211	5.55e-17
WFDC12	20	43752066	43753106	50676	0.1433	< 1E-18
WFDC2	20	44098346	44110172	48190	0.0231	< 1E-18
WFIKKN1	16	679239	684116	48441	0.0479	< 1E-18
WFIKKN2	17	48912011	48919709	50131	0.1601	< 1E-18
WIF1	12	65444406	65515346	50340	0.0293	< 1E-18
WNT9A	1	228106357	228135599	49321	0.0771	< 1E-18
WWP2	16	69796209	69975644	50108	0.0216	< 1E-18
XCL1	1	168545711	168551315	49962	0.2263	< 1E-18
YAP1	11	101981192	102104154	43378	0.0044	0.00036122
YES1	18	721588	812547	48302	0.0052	2.39e-05
YOD1	1	207217194	207226325	41827	0.0068	3.48e-07
ZBTB16	11	113930315	114121398	48045	0.076	< 1E-18
ZFYVE19	15	41099284	41107282	43215	0.0686	< 1E-18

## Sheet: Supplementary Table S2
Supplementary Table S2: Summary of Primary Open-Angle Glaucoma (POAG) datasets used in the current study.
Disease	Source	Datasets	Cases	Controls
POAG	FinnGen	Finnish biobank	10832	473757

## Sheet: Supplementary Table S3
Supplementary Table S3. PWAS results for POAG using UKB plasma proteomic and genetic data (N=53,022) using FUSION
*Definitions of column headings:Category: Disease categories used in the study; Protein: Gene symbols of the protein; CHR: Chromosome number; P0: Start position (bp) of the gene encoding the protein; P1: End position (bp) of the gene encoding the protein; PWAS.Z: Z-score from discovery PWAS analysis; PWAS.P: P-value from discovery PWAS analysis; PWAS.P.BH:P-value adjust from discovery PWAS analys…
Category	Protein	CHR	P0	P1	PWAS.Z	PWAS.P	PWAS.P.BH
POAG	RABEPK	9	127962821	127996437	4.7434	2.1e-06	0.0035133
POAG	ADAMTS13	9	136279478	136324524	4.493	7.02e-06	0.00587223
POAG	SEL1L	14	81937893	82000205	-4.2488	2.15e-05	0.00982888
POAG	TFPI	2	188328957	188430487	-4.229	2.35e-05	0.00982888
POAG	TIMP3	22	33197687	33259030	-4.143	3.43e-05	0.0114768
POAG	NFU1	2	69622882	69664760	3.9548	7.66e-05	0.0213586
POAG	ITGA11	15	68588871	68724501	-3.8313	0.000127	0.030353
POAG	SLC9A3R2	16	2075357	2089027	-3.7282	0.000193	0.0399661
POAG	SERPINF1	17	1665253	1680868	-3.701	0.000215	0.0399661
POAG	MEGF10	5	126626523	126801429	3.649	0.000263	0.0427375
POAG	TP73	1	3569084	3652765	3.632	0.000281	0.0427375
POAG	LTBP2	14	74964873	75079081	-3.4907	0.000482	0.0653585
POAG	PTPRF	1	43990858	44089337	3.4647	0.000531	0.0653585
POAG	VCAM1	1	101185298	101204601	-3.4467	0.000568	0.0653585
POAG	SNED1	2	241938255	242034983	-3.4379	0.000586	0.0653585
POAG	CKAP4	12	106631655	106698057	-3.3668	0.00076	0.0775485
POAG	B3GNT7	2	232260254	232265875	3.357	0.000788	0.0775485
POAG	ADAM12	10	127700950	128077024	-3.33326	0.000858	0.078631
POAG	CEACAM19	19	45165545	45187631	-3.3084	0.000938	0.078631
POAG	ADGRD1	12	131438452	131626014	-3.308	0.00094	0.078631
POAG	ISLR2	15	74392652	74430881	3.2907	0.000999	0.0790873
POAG	MAX	14	65472892	65569413	3.2784	0.00104	0.0790873
POAG	SEMA7A	15	74701630	74726808	3.2572	0.001125	0.0794675
POAG	IGLC2	22	23243156	23243617	-3.253	0.00114	0.0794675
POAG	LIF	22	30636436	30642840	-3.195	0.0014	0.093688
POAG	ANGPTL2	9	129849611	129885162	-3.1033	0.00191	0.121262
POAG	RSPO1	1	38076951	38100595	3.0967	0.001957	0.121262
POAG	SDCCAG8	1	243419336	243663394	3.0617	0.002201	0.13151
POAG	YAP1	11	101981192	102104154	3.02512	0.00249	0.136977
POAG	CEBPB	20	48807271	48809226	-3.0144	0.00257	0.136977
POAG	SELPLG	12	109016053	109027735	3.014	0.00258	0.136977
POAG	MSTN	2	190920423	190927455	3.0086	0.00262	0.136977
POAG	PBLD	10	70042417	70092806	2.996	0.002735	0.138656
POAG	TMEM132A	11	60691935	60704631	2.952	0.00316	0.153358
POAG	SIGLEC8	19	51954101	51961710	2.943	0.00325	0.153358
POAG	F2	11	46740730	46761056	2.93821	0.0033	0.153358
POAG	TACC3	4	1723217	1746903	2.9133	0.00358	0.156943
POAG	IL1RN	2	113864791	113891593	2.9069	0.00365	0.156943
POAG	PPP1R14A	19	38741877	38747231	2.9002	0.003729	0.156943
POAG	CHMP1A	16	89710839	89724253	-2.8947	0.003795	0.156943
POAG	GPA33	1	167022073	167135716	-2.8851	0.003912	0.156943
POAG	CAT	11	34460472	34493609	-2.88261	0.00394	0.156943
POAG	FCRL2	1	157715523	157746922	2.871	0.004092	0.159207
POAG	IL17F	6	52101479	52109335	2.82822	0.00468	0.177756
POAG	OBP2B	9	136080664	136084637	-2.813	0.00491	0.177756
POAG	APOE	19	45409011	45412650	2.812	0.004923	0.177756
POAG	ANGPTL7	1	11249398	11256038	-2.805	0.005032	0.177756
POAG	CALCOCO1	12	54102301	54121529	-2.8006	0.0051	0.177756
POAG	CSF2	5	131409483	131411863	2.7703	0.005601	0.191234
POAG	AGRN	1	955503	991498	2.72	0.006528	0.218427
POAG	IL1R1	2	102681004	102796334	-2.6915	0.00711	0.233236
POAG	TLR3	4	186990306	187009223	2.668	0.00763	0.245481
POAG	RGMA	15	93578503	93632433	-2.6563	0.0079	0.247664
POAG	ROBO1	3	78646390	79816965	2.65	0.00805	0.247664
POAG	SH3GLB2	9	131769315	131790582	-2.645	0.00817	0.247664
POAG	ELN	7	73442119	73484237	-2.64	0.00829	0.247664
POAG	SAT2	17	7529552	7531194	2.628	0.008589	0.249003
POAG	SPINK5	5	147405246	147516852	2.625	0.008665	0.249003
POAG	F13B	1	197008321	197036397	2.617	0.008871	0.249003
POAG	LCN2	9	130911350	130915734	2.6127	0.00898	0.249003
POAG	GFRA1	10	117816436	118032979	2.60908	0.009079	0.249003
POAG	BOC	3	112929850	113006306	2.5984	0.00937	0.249174
POAG	PRRT3	3	9987226	9994078	2.5939	0.00949	0.249174
POAG	CXCL17	19	42932440	42947200	2.5917	0.009549	0.249174
POAG	ACTA2	10	90694831	90751096	2.58701	0.009681	0.249174
POAG	DCXR	17	79993012	79995608	-2.56947	0.010185	0.258174
POAG	TBC1D23	3	99979844	100044095	2.5551	0.01062	0.265183
POAG	EFNA1	1	155099936	155107333	-2.534	0.011277	0.277447
POAG	PNMA1	14	74178486	74181075	2.5051	0.0122	0.295806
POAG	TWF2	3	52262626	52273276	-2.5008	0.01239	0.295982
POAG	LRRC38	1	13801445	13840543	-2.494	0.012631	0.295982
POAG	ANGPTL3	1	63063158	63071830	-2.491	0.012738	0.295982
POAG	CTSC	11	88026760	88070955	-2.477	0.01325	0.30062
POAG	PDIA5	3	122785909	122944074	-2.4679	0.01359	0.30062
POAG	CD80	3	119243140	119278449	-2.461	0.01386	0.30062
POAG	KAZALD1	10	102821598	102827888	-2.458	0.013971	0.30062
POAG	CD70	19	6583194	6604114	2.456	0.014049	0.30062
POAG	NRP2	2	206546714	206662857	2.4505	0.0143	0.30062
POAG	RARRES2	7	150035406	150038763	-2.4378	0.01478	0.30062
POAG	AZU1	19	825097	832018	2.424	0.015349	0.30062
POAG	C1RL	12	7242183	7261869	2.422	0.01544	0.30062
POAG	RBP5	12	7276280	7281538	2.422	0.01544	0.30062
POAG	SORT1	1	109852190	109940573	2.4183	0.015595	0.30062
POAG	TRIM25	17	54965270	54991399	2.414	0.015778	0.30062
POAG	DCBLD2	3	98514785	98620533	-2.4124	0.01585	0.30062
POAG	CXCL16	17	4636821	4643217	2.41021	0.015943	0.30062
POAG	TPSD1	16	1306060	1308999	2.4069	0.016088	0.30062
POAG	PMM2	16	8882680	8943188	-2.4067	0.016097	0.30062
POAG	C1S	12	7096351	7178336	2.406	0.01613	0.30062
POAG	CD55	1	207494853	207560149	2.405	0.016172	0.30062
POAG	NID1	1	236139130	236228462	2.3937	0.016682	0.303098
POAG	CXCL1	4	74735110	74736959	2.389	0.01689	0.303098
POAG	SPINK8	3	48348332	48369831	2.388	0.01694	0.303098
POAG	ASRGL1	11	62104920	62160884	-2.386	0.01703	0.303098
POAG	PSMD9	12	122326637	122356203	2.3704	0.01777	0.312939
POAG	NUCB2	11	17229700	17371521	-2.365	0.01803	0.31421
POAG	DSC2	18	28638806	28682378	-2.356	0.0185	0.318198
POAG	DUSP13	10	76854190	76868979	-2.351	0.018723	0.318198
POAG	GBP2	1	89571815	89616139	2.3469	0.018929	0.318198
POAG	SPON2	4	1160720	1202750	2.341	0.01923	0.318198
POAG	CTSB	8	11700033	11726957	-2.339	0.0193	0.318198
POAG	BCR	22	23521891	23660224	2.337	0.0194	0.318198
POAG	BMP6	6	7727030	7881655	2.32603	0.02002	0.32265
POAG	LY75	2	160659866	160761260	2.325	0.0201	0.32265
POAG	PRG2	11	57154267	57158130	-2.32168	0.02025	0.32265
POAG	FCRLB	1	161691353	161697933	2.316	0.020558	0.324467
POAG	NCAM2	21	22370633	22915650	2.295	0.0217	0.339291
POAG	OXT	20	3052266	3053163	2.271	0.02315	0.358611
POAG	NCR1	19	55417508	55427508	2.2637	0.023594	0.361353
POAG	ADAM15	1	155023042	155035251	-2.261	0.023759	0.361353
POAG	DPEP1	16	89679716	89704864	2.253	0.024259	0.365633
POAG	CCL17	16	57438679	57449974	-2.2489	0.024521	0.366282
POAG	PKLR	1	155259630	155271225	-2.244	0.02483	0.366344
POAG	THSD1	13	52951302	52980629	2.2393	0.0251	0.366344
POAG	DNAJA4	15	78556428	78574538	-2.236	0.025353	0.366344
POAG	CTHRC1	8	104383743	104395225	-2.2335	0.0255	0.366344
POAG	SERPINB9	6	2887500	2903514	-2.23186	0.02562	0.366344
POAG	ENO1	1	8921061	8939308	2.2241	0.026144	0.370669
POAG	LRP11	6	150139934	150185162	2.217	0.02662	0.374246
POAG	MANSC4	12	27915671	27924209	2.208	0.02724	0.375991
POAG	DYNLT1	6	159057506	159065771	-2.20523	0.02744	0.375991
POAG	OCLN	5	68788119	68853931	2.2022	0.02765	0.375991
POAG	RNF149	2	101887681	101925163	-2.198	0.0279	0.375991
POAG	QSOX1	1	180123969	180173165	-2.195	0.028164	0.375991
POAG	LAMP3	3	182840001	182881627	-2.1928	0.02832	0.375991
POAG	B4GAT1	11	66112843	66115163	2.19272	0.02833	0.375991
POAG	ITGB6	2	160956177	161128399	2.189	0.0286	0.375991
POAG	HYAL1	3	50337320	50349812	2.1842	0.02895	0.375991
POAG	IL18R1	2	102927989	103015235	-2.177	0.0295	0.375991
POAG	AKR7L	1	19592476	19600688	-2.1736	0.029735	0.375991
POAG	NCR3LG1	11	17373273	17398888	-2.173	0.02978	0.375991
POAG	CEP170	1	243287730	243418650	-2.1715	0.029892	0.375991
POAG	VTI1A	10	114206756	114578503	-2.16825	0.03014	0.375991
POAG	ITIH1	3	52811608	52826084	2.1658	0.03032	0.375991
POAG	CD300LG	17	41924516	41940997	2.16563	0.03034	0.375991
POAG	CD79B	17	62006100	62009714	-2.15739	0.030976	0.38105
POAG	CPXM2	10	125465723	125699783	-2.153	0.031319	0.382458
POAG	ADGRG1	16	57644564	57699492	2.1453	0.031929	0.38375
POAG	CLIP2	7	73703805	73820273	2.1451	0.03195	0.38375
POAG	CTRB1	16	75252898	75258822	-2.143	0.032113	0.38375
POAG	PRKAB1	12	120105558	120119435	2.1318	0.03302	0.385598
POAG	UMOD	16	20344374	20367623	-2.131	0.033089	0.385598
POAG	ATXN10	22	46067678	46241187	2.131	0.0331	0.385598
POAG	CTSH	15	79213400	79241916	2.128	0.033337	0.385598
POAG	LECT2	5	135257968	135290723	-2.127	0.03342	0.385598
POAG	SCGB1A1	11	62172575	62190667	-2.124	0.03367	0.385821
POAG	MYOM3	1	24382525	24438665	-2.118	0.034178	0.388978
POAG	SULT2A1	19	48373723	48389654	-2.1044	0.03534	0.399485
POAG	CDH17	8	95139399	95229531	2.093	0.0363	0.403847
POAG	PLA2G2A	1	20301924	20306909	-2.093	0.036349	0.403847
POAG	FAM172A	5	92953775	93447404	2.0919	0.03645	0.403847
POAG	RNASE1	14	21269387	21271437	-2.0865	0.0369	0.404363
POAG	FIS1	7	100882739	100895597	2.086	0.03698	0.404363
POAG	KRT19	17	39679869	39684560	2.08133	0.037403	0.405039
POAG	VASN	16	4421849	4433529	-2.08	0.037526	0.405039
POAG	CDH3	16	68670092	68756519	-2.0743	0.038048	0.40542
POAG	FABP2	4	120238405	120243545	2.0719	0.03827	0.40542
POAG	RBKS	2	28004231	28113965	-2.0695	0.0385	0.40542
POAG	BRSK2	11	1411129	1483919	-2.066	0.03883	0.40542
POAG	SCAMP3	1	155225770	155232221	-2.0626	0.039154	0.40542
POAG	ITGA5	12	54789045	54813244	-2.0616	0.03924	0.40542
POAG	AAMDC	11	77532155	77629478	-2.059	0.03949	0.40542
POAG	FUT8	14	65877310	66210839	-2.059	0.0395	0.40542
POAG	IL31RA	5	55147207	55218681	-2.05	0.040364	0.406783
POAG	DKK3	11	11984653	12031316	-2.047	0.04066	0.406783
POAG	MATN3	2	20191872	20212455	2.047	0.0407	0.406783
POAG	NME3	16	1820287	1821731	-2.0424	0.041116	0.406783
POAG	COL4A1	13	110801310	110959496	-2.042	0.0412	0.406783
POAG	WASF1	6	110421022	110501207	-2.041	0.04125	0.406783
POAG	DNM1	9	130953934	131017527	2.036	0.0418	0.406783
POAG	MOCS2	5	52391509	52405893	-2.035	0.041851	0.406783
POAG	FAM13A	4	89647106	90032549	-2.0343	0.04192	0.406783
POAG	TOP2B	3	25639396	25706398	2.032	0.04215	0.406783
POAG	PLEKHO1	1	150121373	150136916	-2.0262	0.042744	0.406783
POAG	LGALS3	14	55590828	55612131	-2.025	0.0429	0.406783
POAG	ELOA	1	24069645	24088549	-2.0218	0.043195	0.406783
POAG	NBL1	1	19967048	19984949	2.021	0.043277	0.406783
POAG	KIR2DS4	19	55344131	55360024	2.021	0.04328	0.406783
POAG	LGALS4	19	39292311	39304004	-2.0177	0.043626	0.407745
POAG	CD7	17	80272744	80275478	-2.015	0.043905	0.408073
POAG	SPINT2	19	38734675	38783254	2.0103	0.044398	0.409108
POAG	CDA	1	20915441	20945401	2.009	0.044537	0.409108
POAG	BANK1	4	102332443	102995969	-2.007	0.04475	0.409108
POAG	ENPP2	8	120569326	120685693	-2.003	0.0452	0.410976
POAG	SPRED2	2	65537985	65659771	1.9945	0.0461	0.416289
POAG	ENAH	1	225674537	225840844	-1.9928	0.046282	0.416289
POAG	ITIH3	3	52828784	52843025	-1.984	0.04726	0.422806
POAG	PSRC1	1	109822178	109825808	1.9817	0.047512	0.422806
POAG	LCN15	9	139654086	139660707	-1.978	0.0479	0.424004
POAG	GUCA2A	1	42628362	42630389	1.9707	0.048755	0.427352
POAG	COMP	19	18893583	18902123	1.9678	0.049092	0.427352
POAG	GOLGA3	12	133345495	133405444	1.9663	0.04926	0.427352
POAG	PON1	7	94926988	94954019	-1.966	0.0493	0.427352
POAG	EIF2AK2	2	37326353	37384208	-1.9582	0.0502	0.43291
POAG	PLB1	2	28680012	28866654	1.952	0.0509	0.436696
POAG	CRYGD	2	208986331	208989225	1.948	0.0514	0.437862
POAG	NCAN	19	19322782	19363042	-1.941	0.052264	0.437862
POAG	NOS2	17	26083792	26127525	1.9351	0.052978	0.437862
POAG	CDC27	17	45195069	45266788	-1.93434	0.053072	0.437862
POAG	NEO1	15	73344051	73597547	1.9284	0.053807	0.437862
POAG	PPCDC	15	75315896	75409803	1.928	0.053855	0.437862
POAG	EGFL7	9	139553308	139567130	1.9274	0.0539	0.437862
POAG	PENK	8	57349233	57359293	1.927	0.054	0.437862
POAG	EIF5	14	103799881	103811362	1.926	0.0541	0.437862
POAG	ACP6	1	147101453	147142618	-1.925	0.054229	0.437862
POAG	ANXA3	4	79472673	79531605	-1.9239	0.05437	0.437862
POAG	GALNT3	2	166604101	166651192	1.923	0.0545	0.437862
POAG	RNASE3	14	21359558	21360507	-1.9214	0.0547	0.437862
POAG	GPC1	2	241375088	241407495	1.921	0.0547	0.437862
POAG	KLK7	19	51479738	51487355	-1.916	0.055365	0.441074
POAG	SIGLEC9	19	51628165	51639908	-1.912	0.055876	0.443036
POAG	CRELD1	3	9975506	9987097	-1.903	0.05704	0.449118
POAG	NUDT16	3	131100515	131107674	-1.902	0.05718	0.449118
POAG	PARK7	1	8014351	8045565	1.8991	0.057547	0.449888
POAG	SIGLEC10	19	51913275	51921057	-1.897	0.057828	0.449983
POAG	PLXNB2	22	50713408	50746056	-1.888	0.059	0.456977
POAG	WFDC12	20	43752066	43753106	1.88	0.06011	0.463429
POAG	ADH1B	4	100226121	100273917	-1.8779	0.0604	0.463528
POAG	SERPIND1	22	21128167	21142008	-1.874	0.0609	0.465232
POAG	BPIFB1	20	31861286	31897684	1.867	0.0619	0.469663
POAG	GLRX5	14	95999840	96011061	1.8624	0.0625	0.469663
POAG	GPRC5C	17	72420990	72447792	1.86244	0.062541	0.469663
POAG	CD300C	17	72537247	72542282	-1.862	0.062603	0.469663
POAG	CDNF	10	14861249	14880574	1.85431	0.063695	0.475722
POAG	LGALS9	17	25956824	25976586	1.842	0.065475	0.486303
POAG	ARHGAP45	19	1065922	1086627	-1.8405	0.065693	0.486303
POAG	IFNGR1	6	137518621	137540586	-1.83506	0.0665	0.489822
POAG	APOC1	19	45417504	45422606	1.8333	0.066754	0.489822
POAG	VAV3	1	108113782	108507766	1.8272	0.067672	0.493477
POAG	C3	19	6677715	6730573	-1.8261	0.067842	0.493477
POAG	OPLAH	8	145106167	145118868	1.819	0.0689	0.499003
POAG	ST6GAL1	3	186648274	186796341	1.8147	0.06958	0.501074
POAG	GSTM4	1	110198703	110217458	1.8112	0.070111	0.501074
POAG	SOST	17	41831099	41836156	-1.80859	0.070515	0.501074
POAG	CX3CL1	16	57406370	57418960	-1.8069	0.070772	0.501074
POAG	SCGN	6	25652429	25702011	-1.80664	0.07082	0.501074
POAG	FST	5	52776239	52782964	1.8025	0.071469	0.501074
POAG	CEACAM8	19	43084393	43099207	1.8021	0.071533	0.501074
POAG	HSDL2	9	115142217	115234690	-1.799	0.072	0.501074
POAG	SH2B3	12	111843752	111889427	-1.7971	0.07233	0.501074
POAG	CRELD2	22	50311815	50321188	1.795	0.0727	0.501074
POAG	PLG	6	161123270	161174347	1.79425	0.07277	0.501074
POAG	LAMA4	6	112429963	112576141	1.79418	0.07278	0.501074
POAG	ASAH2	10	51942538	52008370	-1.791	0.073293	0.501913
POAG	PAEP	9	138453602	138458801	1.789	0.0736	0.501913
POAG	GC	4	72607410	72669758	-1.786	0.0741	0.501913
POAG	UNC5D	8	35092975	35654068	-1.7855	0.0742	0.501913
POAG	TNFRSF9	1	7975954	8003225	-1.7841	0.074402	0.501913
POAG	SCARB2	4	77079886	77155689	-1.7759	0.07575	0.507875
POAG	FGL1	8	17721889	17767874	1.774	0.0761	0.507875
POAG	MDH1	2	63815743	63834331	1.7721	0.0764	0.507875
POAG	DPP4	2	162848751	162931052	-1.7713	0.0765	0.507875
POAG	MEGF9	9	123363091	123476748	1.761	0.0782	0.516456
POAG	CCS	11	66360292	66373490	1.76	0.07841	0.516456
POAG	PLAUR	19	44150247	44174699	1.7581	0.078738	0.516583
POAG	LMOD1	1	201865580	201915716	1.7555	0.079173	0.517408
POAG	CNTN5	11	98891683	100229616	1.752	0.07977	0.519281
POAG	CD40	20	44746911	44758502	1.75	0.08012	0.519538
POAG	TRIM5	11	5684787	5959849	-1.747	0.08064	0.520891
POAG	FGFBP3	10	93666346	93669240	-1.742	0.081508	0.524473
POAG	OMG	17	29599031	29624557	-1.737	0.082387	0.528098
POAG	CXCL9	4	76922428	76928641	-1.7341	0.0829	0.529358
POAG	DNAJB6	7	157128075	157210133	-1.7308	0.08349	0.529783
POAG	FLT1	13	28874481	29069282	-1.7302	0.0836	0.529783
POAG	HMBS	11	118955576	118964259	1.72519	0.08449	0.533042
POAG	PARP1	1	226548392	226595780	-1.722	0.08507	0.533042
POAG	PCDH12	5	141323150	141349306	1.722	0.08507	0.533042
POAG	IFI30	19	18283972	18288927	-1.718	0.085797	0.535591
POAG	LPO	17	56295909	56345879	1.71596	0.086168	0.5356
POAG	IL17D	13	21276266	21297237	1.712	0.0869	0.5356
POAG	TNFSF8	9	117655623	117692875	1.7104	0.0872	0.5356
POAG	NPTXR	22	39214457	39239987	-1.708	0.0876	0.5356
POAG	SERPINB1	6	2832566	2842240	-1.70809	0.08762	0.5356
POAG	CPA4	7	129932974	129964020	-1.707	0.08782	0.5356
POAG	TNFSF13	17	7461609	7464925	-1.701	0.088943	0.5356
POAG	HGF	7	81328322	81399754	-1.7007	0.08899	0.5356
POAG	AXL	19	41725108	41767671	-1.6998	0.08917	0.5356
POAG	FOXO1	13	41044090	41240734	-1.6997	0.0892	0.5356
POAG	CXCL6	4	74702214	74714781	1.699	0.08932	0.5356
POAG	ESM1	5	54273692	54318499	-1.6962	0.089846	0.53683
POAG	CPQ	8	97657455	98161882	1.6933	0.0904	0.538218
POAG	ADAMTS8	11	130274820	130298888	1.689	0.09122	0.539012
POAG	ADAMTS16	5	5140443	5320417	1.6888	0.091252	0.539012
POAG	CD72	9	35609530	35646807	1.6875	0.0915	0.539012
POAG	HMOX2	16	4524691	4560348	1.6831	0.092355	0.54214
POAG	SPARCL1	4	88394487	88452213	1.68	0.09296	0.543783
POAG	TG	8	133879203	134147147	1.6752	0.0939	0.547368
POAG	SORD	15	45315302	45369383	1.6657	0.095772	0.554214
POAG	PCOLCE	7	100199800	100205798	1.6645	0.09602	0.554214
POAG	EZR	6	159186773	159240444	1.66356	0.0962	0.554214
POAG	PI16	6	36916039	36932613	-1.65626	0.09767	0.554214
POAG	BPIFA2	20	31749574	31769218	-1.6512	0.0987	0.554214
POAG	NIT2	3	100053545	100080479	1.6511	0.09872	0.554214
POAG	CTSZ	20	57570240	57582302	1.6461	0.09974	0.554214
POAG	COL5A1	9	137533620	137736689	1.6455	0.0999	0.554214
POAG	PNLIPRP1	10	118349897	118368687	1.64523	0.099923	0.554214
POAG	TNFRSF11B	8	119935796	119964439	1.6405	0.1009	0.554214
POAG	PAPPA	9	118916083	119164601	1.6406	0.101	0.554214
POAG	AMPD3	11	10329860	10529126	-1.64	0.10101	0.554214
POAG	PTPRC	1	198607801	198726412	1.6367	0.101689	0.554214
POAG	ORM1	9	117085336	117088755	-1.636	0.102	0.554214
POAG	NAAA	4	76834810	76862204	-1.634	0.10226	0.554214
POAG	ALPP	2	233243244	233247599	1.629	0.103	0.554214
POAG	DBN1	5	176883609	176901402	1.628	0.103525	0.554214
POAG	ACY1	3	52017294	52023218	1.6271	0.10372	0.554214
POAG	EIF4G3	1	21132785	21503381	-1.627	0.103737	0.554214
POAG	SERPINA4	14	95027428	95036250	-1.624	0.104	0.554214
POAG	GCHFR	15	41056218	41059908	1.624	0.104382	0.554214
POAG	CD59	11	33719807	33757991	-1.6237	0.10444	0.554214
POAG	LY6D	8	143866296	143868008	1.621	0.105	0.554214
POAG	GNLY	2	85912298	85925977	1.623	0.105	0.554214
POAG	SERPINA3	14	95078714	95090392	1.622	0.105	0.554214
POAG	DNAJB1	19	14625582	14640582	-1.6202	0.105191	0.554214
POAG	CILP	15	65487096	65503826	1.62	0.105232	0.554214
POAG	ATRN	20	3451687	3631769	-1.619	0.10545	0.554214
POAG	EFCAB2	1	245133007	245290466	1.617	0.105878	0.554214
POAG	WFIKKN1	16	679239	684116	-1.6169	0.105895	0.554214
POAG	SPINK6	5	147582357	147594700	1.615	0.106311	0.554214
POAG	FBLN2	3	13590631	13679922	-1.6147	0.10638	0.554214
POAG	MYO6	6	76458909	76629254	-1.61429	0.10646	0.554214
POAG	PTPRB	12	70909646	71031220	-1.612	0.10696	0.554214
POAG	SERPINI1	3	167453031	167543356	-1.612	0.10696	0.554214
POAG	APOL1	22	36649056	36663576	-1.611	0.107	0.554214
POAG	C1QTNF5	11	119209649	119211650	-1.60706	0.10804	0.557873
POAG	GLRX	5	95087023	95158709	-1.602	0.109156	0.559188
POAG	ARL2BP	16	57279010	57287547	-1.6018	0.109201	0.559188
POAG	TNFSF11	13	43136872	43182149	1.6003	0.1095	0.559188
POAG	CDKN1A	6	36644237	36655116	1.59892	0.10984	0.559188
POAG	RTN4R	22	20228938	20270769	-1.6	0.11	0.559188
POAG	GRP	18	56887400	56898006	1.597	0.1103	0.559188
POAG	CST1	20	23728190	23731905	1.594	0.11094	0.560733
POAG	PRDX1	1	45976708	45988719	1.5915	0.1115	0.561557
POAG	ADGRE2	19	14843205	14889353	1.5891	0.112048	0.561557
POAG	MUC2	11	1074875	1104419	-1.5888	0.11211	0.561557
POAG	KIT	4	55524085	55606881	1.5865	0.11263	0.56158
POAG	EHBP1	2	62900986	63273622	-1.5865	0.113	0.56158
POAG	ANKMY2	7	16639401	16685442	1.5807	0.11395	0.56158
POAG	CXCL8	4	74606223	74609433	1.5799	0.11413	0.56158
POAG	CARHSP1	16	8946799	8962869	-1.5785	0.114459	0.56158
POAG	ARHGEF5	7	144052381	144077725	1.578	0.11457	0.56158
POAG	SMPDL3A	6	123110194	123130865	-1.577	0.1148	0.56158
POAG	HSPB1	7	75931861	75933612	1.577	0.1148	0.56158
POAG	PDIA4	7	148700154	148725733	1.5722	0.1159	0.564151
POAG	OMD	9	95176527	95186743	-1.5719	0.116	0.564151
POAG	IL17RB	3	53880607	53899827	-1.565	0.11758	0.568676
POAG	PLA2G4A	1	186798085	186958113	-1.5639	0.117841	0.568676
POAG	APEX1	14	20923350	20925931	-1.562	0.118	0.568676
POAG	GIMAP7	7	150211918	150218161	-1.562	0.11829	0.568676
POAG	TIMP2	17	76849059	76921469	1.55831	0.119161	0.571222
POAG	LRRC37A2	17	44588877	44633016	1.556	0.119708	0.572204
POAG	SHBG	17	7517264	7536701	-1.552	0.120662	0.574128
POAG	CELA3A	1	22328149	22339032	1.5501	0.121117	0.574128
POAG	MMP3	11	102706532	102714534	-1.55	0.12114	0.574128
POAG	LAYN	11	111411005	111432470	1.547	0.12186	0.575909
POAG	MTHFD2	2	74425689	74444692	1.5403	0.123	0.577208
POAG	SCARA5	8	27727399	27850244	1.542	0.1231	0.577208
POAG	CXCL10	4	76942270	76944650	1.5416	0.12317	0.577208
POAG	IL17C	16	88704999	88706881	1.5377	0.124116	0.580017
POAG	TNFRSF19	13	24144509	24250243	1.5362	0.1245	0.580191
POAG	LYVE1	11	10578513	10633236	1.53379	0.12508	0.581275
POAG	IQGAP2	5	75699074	76003957	1.5289	0.126281	0.583724
POAG	SFTPA1	10	81370695	81375211	1.52884	0.126305	0.583724
POAG	IMMT	2	86371055	86422893	-1.527	0.127	0.58532
POAG	DTX3	12	57998405	58003587	1.5236	0.12762	0.586561
POAG	HEXIM1	17	43225869	43229468	1.52198	0.128014	0.58676
POAG	AMY2A	1	104159433	104168402	-1.52	0.128511	0.587429
POAG	RBM17	10	6130950	6159420	1.51733	0.129184	0.587489
POAG	PODXL	7	131185021	131242976	-1.5169	0.1293	0.587489
POAG	SNAP25	20	10199478	10288066	-1.515	0.12977	0.587489
POAG	CES3	16	66995140	67009051	-1.5133	0.13021	0.587489
POAG	FCGR2B	1	161632937	161648444	-1.513	0.13028	0.587489
POAG	KLB	4	39408473	39453156	1.51	0.13104	0.588171
POAG	DNMBP	10	101635334	101769676	1.50821	0.131501	0.588171
POAG	TNFRSF13C	22	42318027	42322822	-1.505	0.132	0.588171
POAG	MZB1	5	138723169	138725770	1.5053	0.132236	0.588171
POAG	HMCN2	9	133046882	133309510	1.502	0.133	0.588171
POAG	SPTLC1	9	94794281	94877666	-1.5022	0.133	0.588171
POAG	GSR	8	30535578	30585443	-1.5021	0.1331	0.588171
POAG	SESTD1	2	179966419	180129517	1.4988	0.134	0.588171
POAG	ALDH1A1	9	75515578	75695358	-1.4996	0.134	0.588171
POAG	CNPY4	7	99717236	99723134	1.4985	0.13401	0.588171
POAG	CA13	8	86132816	86196302	-1.497	0.1344	0.588171
POAG	MMP1	11	102660651	102668891	1.496	0.13465	0.588171
POAG	SEZ6L2	16	29882480	29910868	1.4746	0.140314	0.611316
POAG	IDI2	10	1064847	1071799	-1.472	0.141021	0.6128
POAG	CD33	19	51728320	51747115	1.468	0.142104	0.615491
POAG	AMY2B	1	104096437	104122156	1.467	0.142376	0.615491
POAG	COL6A3	2	238232646	238323018	-1.4638	0.143	0.616595
POAG	ADAMTSL4	1	150521845	150533413	1.4607	0.144088	0.618281
POAG	GNPDA2	4	44684217	44728612	1.4606	0.14413	0.618281
POAG	RASSF2	20	4760669	4804291	-1.4552	0.14562	0.623075
POAG	HNMT	2	138721590	138773934	-1.455	0.146	0.623107
POAG	IGFBP4	17	38599713	38613983	-1.45112	0.146747	0.624702
POAG	CCL7	17	32597240	32599261	1.44831	0.147529	0.626437
POAG	TGOLN2	2	85545143	85555548	1.448	0.148	0.626819
POAG	CLEC10A	17	6977856	6983626	-1.445	0.148458	0.626819
POAG	FAM171B	2	187558698	187630692	1.4419	0.149	0.626819
POAG	PLCB2	15	40570377	40600136	-1.4411	0.14957	0.626819
POAG	GZMA	5	54398476	54406080	1.4407	0.149671	0.626819
POAG	TNFSF14	19	6661264	6670599	-1.44	0.149867	0.626819
POAG	CD38	4	15779898	15854853	1.437	0.15072	0.628517
POAG	PRND	20	4702556	4709106	1.435	0.15127	0.628517
POAG	PCDH17	13	58205944	58303445	-1.4345	0.1514	0.628517
POAG	F11	4	187187099	187209960	-1.421	0.15532	0.642992
POAG	KYAT1	9	131595221	131644773	1.42	0.156	0.642992
POAG	CXCL3	4	74902306	74904524	-1.4185	0.15604	0.642992
POAG	KLK4	19	51409608	51413994	1.416	0.156776	0.643899
POAG	VWF	12	6058040	6233936	-1.4134	0.15753	0.643899
POAG	MAPK9	5	179660143	179719099	1.4133	0.157557	0.643899
POAG	CRIM1	2	36583069	36778278	-1.4108	0.158	0.643899
POAG	IL16	15	81451916	81606399	-1.408	0.159131	0.643899
POAG	MMP8	11	102582526	102597781	1.40639	0.15961	0.643899
POAG	CD300A	17	72462555	72480935	-1.4061	0.159695	0.643899
POAG	SNX15	11	64794880	64808044	1.406	0.15972	0.643899
POAG	MIA	19	41277553	41283395	-1.406	0.159724	0.643899
POAG	LRIG3	12	59265931	59314303	-1.4035	0.16046	0.645311
POAG	HIP1R	12	123319000	123347507	1.4001	0.16148	0.647639
POAG	TDRKH	1	151742583	151763892	1.399	0.161813	0.647639
POAG	SERPINB8	18	61637159	61687013	-1.396	0.1627	0.649347
POAG	WWP2	16	69796209	69975644	1.395	0.163016	0.649347
POAG	CEP85	1	26560644	26605529	-1.3914	0.164102	0.65212
POAG	SCN4B	11	118004092	118023603	1.388	0.16514	0.653933
POAG	CALCA	11	14988214	14993900	-1.38733	0.16534	0.653933
POAG	ACP5	19	11685475	11689823	-1.386	0.165747	0.653997
POAG	FCN1	9	137797736	137809809	-1.382	0.167	0.656153
POAG	LEFTY2	1	226124298	226129189	-1.381	0.167279	0.656153
POAG	MMP9	20	44637547	44645200	1.3804	0.16747	0.656153
POAG	MCEE	2	71336814	71357369	1.3776	0.168	0.656692
POAG	CDON	11	125825691	125933230	-1.37414	0.1694	0.660621
POAG	NAPRT	8	144656955	144660819	1.366	0.1719	0.667647
POAG	CD274	9	5450503	5470566	-1.366	0.172	0.667647
POAG	CELA2A	1	15783223	15798586	1.362	0.173213	0.6692
POAG	PLXDC1	17	37219556	37310647	1.36011	0.173795	0.6692
POAG	LCAT	16	67973653	67978034	-1.3599	0.173861	0.6692
POAG	HS1BP3	2	20760208	20850849	-1.3598	0.174	0.6692
POAG	EFNA4	1	155036207	155042029	-1.3568	0.17486	0.669966
POAG	TYRP1	9	12685439	12710290	1.355	0.175	0.669966
POAG	SFTPD	10	81697496	81742370	1.355	0.175418	0.670033
POAG	NADK	1	1682671	1711896	-1.3534	0.175936	0.67048
POAG	GP5	3	194115550	194119083	-1.351	0.1767	0.67068
POAG	GIT1	17	27900487	27921072	1.3507	0.17679	0.67068
POAG	RARRES1	3	158414681	158450485	-1.348	0.17766	0.672455
POAG	SERPINB6	6	2948393	2972399	-1.34647	0.17815	0.672788
POAG	RGMB	5	98104354	98134347	1.3431	0.179245	0.675398
POAG	ROBO4	11	124753587	124768396	-1.34115	0.17987	0.67614
POAG	KLKB1	4	187130133	187179625	-1.34	0.18025	0.67614
POAG	SERPINE2	2	224839829	224904036	1.339	0.181	0.676445
POAG	BCAT1	12	24962956	25102393	-1.3373	0.18114	0.676445
POAG	INHBC	12	57828543	57844611	1.335	0.18188	0.676636
POAG	FCN2	9	137772658	137779366	1.336	0.182	0.676636
POAG	PDIA3	15	44038590	44065477	1.3311	0.183145	0.677125
POAG	CR1	1	207669492	207813992	-1.33	0.183518	0.677125
POAG	CD86	3	121774213	121839986	-1.3296	0.18364	0.677125
POAG	CR2	1	207627575	207663240	-1.3291	0.183802	0.677125
POAG	FGF23	12	4477393	4488894	1.3275	0.18435	0.677125
POAG	AGR2	7	16831435	16873057	-1.3269	0.18456	0.677125
POAG	BTC	4	75669969	75719896	1.322	0.18617	0.681328
POAG	CD5	11	60869867	60895324	1.31759	0.18764	0.681328
POAG	CPOX	3	98239976	98312567	-1.317	0.18784	0.681328
POAG	C5	9	123714613	123812554	-1.3169	0.188	0.681328
POAG	LUZP2	11	24518516	25104177	-1.31316	0.18913	0.681328
POAG	BCL2L15	1	114420790	114430169	1.313	0.18918	0.681328
POAG	MMP10	11	102641234	102651359	1.313	0.18918	0.681328
POAG	MECR	1	29519385	29557454	1.3125	0.189355	0.681328
POAG	SLAMF8	1	159796540	159807039	-1.312	0.18952	0.681328
POAG	SCRG1	4	174305852	174327531	-1.3111	0.18982	0.681328
POAG	NFKB1	4	103422486	103538459	-1.3093	0.19044	0.681328
POAG	PLTP	20	44527260	44540794	-1.308	0.19087	0.681328
POAG	INPP5D	2	233924677	234116549	1.3066	0.191	0.681328
POAG	TREML2	6	41158015	41168932	1.30546	0.19174	0.681607
POAG	SUSD4	1	223394161	223537544	-1.305	0.191893	0.681607
POAG	GPR37	7	124386051	124405681	1.298	0.19429	0.68594
POAG	IL2RA	10	6052652	6104288	1.297	0.194631	0.68594
POAG	GORASP2	2	171784974	171823639	1.2941	0.196	0.68594
POAG	OGN	9	95146249	95166978	-1.292	0.196	0.68594
POAG	MFGE8	15	89441914	89456642	-1.292	0.196357	0.68594
POAG	PON3	7	94989256	95025680	1.292	0.19636	0.68594
POAG	RNASEH2A	19	12912877	12924452	-1.2901	0.197008	0.68594
POAG	SFTPA2	10	81315608	81320158	1.29	0.197051	0.68594
POAG	CSTB	21	45192392	45196326	-1.289	0.1974	0.68594
POAG	F10	13	113777128	113803843	1.2888	0.1975	0.68594
POAG	ATXN3	14	92504996	92572965	1.288	0.198	0.68594
POAG	DRAXIN	1	11751786	11785914	-1.287	0.198094	0.68594
POAG	GM2A	5	150591711	150650001	-1.286	0.198443	0.68594
POAG	ACYP1	14	75519924	75536186	1.2831	0.199	0.686067
POAG	KLK14	19	51580752	51587502	1.283	0.199492	0.686067
POAG	IPCEF1	6	154475631	154677926	-1.28191	0.19987	0.686067
POAG	FCGR3B	1	161592986	161601753	1.281	0.200194	0.686067
POAG	GALNT10	5	153570290	153800544	-1.279	0.200897	0.686067
POAG	CBLN4	20	54572496	54580528	1.2789	0.20094	0.686067
POAG	MGLL	3	127407905	127542093	1.2757	0.20205	0.687739
POAG	ITIH4	3	52846991	52865495	-1.2749	0.20233	0.687739
POAG	PDCD5	19	33071974	33078358	-1.274	0.202663	0.687739
POAG	ART3	4	76932337	77033955	1.272	0.20337	0.688741
POAG	GAL	11	68451247	68458643	-1.26981	0.20415	0.689986
POAG	LRRC25	19	18501954	18508427	-1.265	0.205871	0.691093
POAG	WFDC2	20	44098346	44110172	1.2649	0.20591	0.691093
POAG	CKB	14	103985996	103989448	1.264	0.206	0.691093
POAG	EPHB6	7	142552823	142568847	1.2643	0.20613	0.691093
POAG	TPSAB1	16	1290697	1292555	1.262	0.206949	0.69194
POAG	CCDC50	3	191046866	191116459	-1.2597	0.20777	0.69194
POAG	KCTD5	16	2732476	2759031	1.2586	0.208175	0.69194
POAG	PTN	7	136912088	137028611	-1.2569	0.20879	0.69194
POAG	ARFIP1	4	153701089	153839615	1.2564	0.20899	0.69194
POAG	TXNDC5	6	7881750	7911047	-1.25409	0.20981	0.69194
POAG	C2CD2L	11	118972908	118989254	1.25399	0.20984	0.69194
POAG	NFATC1	18	77155856	77289325	-1.251	0.2109	0.69194
POAG	EBAG9	8	110551940	110578225	1.251	0.2109	0.69194
POAG	LPA	6	160952515	161085291	-1.25	0.2113	0.69194
POAG	FOLR1	11	71900602	71907367	1.24941	0.21151	0.69194
POAG	NRP1	10	33466420	33625190	1.249	0.211665	0.69194
POAG	CD276	15	73976307	74006859	-1.247	0.212397	0.69194
POAG	ANXA2	15	60639333	60695082	-1.247	0.212397	0.69194
POAG	CSF2RB	22	37309670	37336491	1.244	0.213	0.69194
POAG	PGF	14	75408537	75422487	1.246	0.213	0.69194
POAG	CSPG4	15	75966663	76005189	-1.243	0.213862	0.693394
POAG	ECHS1	10	135175984	135187193	-1.23987	0.215025	0.695816
POAG	PHACTR2	6	143857982	144152322	1.23537	0.21669	0.697414
POAG	RWDD1	6	116892530	116918838	1.2341	0.21717	0.697414
POAG	GPNMB	7	23275586	23314727	1.2334	0.21744	0.697414
POAG	GP2	16	20320894	20339130	1.233	0.217563	0.697414
POAG	HCLS1	3	121350246	121379774	1.2324	0.21782	0.697414
POAG	HYOU1	11	118914900	118927913	-1.2318	0.21802	0.697414
POAG	PRR4	12	10998448	11324212	1.228	0.21945	0.700649
POAG	NOS3	7	150688083	150711676	1.2254	0.22042	0.702405
POAG	IL22	12	68642022	68647387	-1.2241	0.22091	0.702628
POAG	TNFRSF13B	17	16833130	16875432	-1.21912	0.2228	0.706773
POAG	COL28A1	7	7395834	7575484	1.218	0.22322	0.706773
POAG	GHRL	3	10327359	10334631	1.217	0.22362	0.706773
POAG	SPESP1	15	69110560	69239150	1.2142	0.224659	0.706773
POAG	EPHB4	7	100400187	100425143	1.2142	0.22467	0.706773
POAG	TIE1	1	43766664	43788779	1.214	0.224748	0.706773
POAG	KLK10	19	51515995	51523431	1.212	0.225512	0.707845
POAG	KLK8	19	51499263	51505967	1.202	0.229364	0.717526
POAG	GP1BA	17	4835592	4838325	-1.20177	0.229454	0.717526
POAG	GZMB	14	25100160	25103473	-1.198	0.231	0.719266
POAG	MERTK	2	112656056	112787138	1.197	0.231	0.719266
POAG	SEMA3G	3	52467069	52479101	1.197	0.2313	0.719266
POAG	LACTB2	8	71547553	71581409	1.194	0.2325	0.720225
POAG	MDM1	12	68666223	68726161	-1.193	0.23287	0.720225
POAG	C1QTNF9	13	24881304	24896673	-1.193	0.2329	0.720225
POAG	CDH15	16	89238175	89261900	-1.19	0.234046	0.722434
POAG	KIRREL2	19	36346763	36358011	1.1857	0.235738	0.726316
POAG	PRDX2	19	12907634	12912673	1.184	0.236405	0.727032
POAG	C1QA	1	22962999	22966101	1.182	0.237206	0.728031
POAG	ARHGEF10	8	1772142	1906807	-1.181	0.2376	0.728031
POAG	GPC5	13	92050861	93525935	-1.178	0.2388	0.728325
POAG	MARCO	2	119699742	119752236	1.1764	0.239	0.728325
POAG	CD300LF	17	72690450	72709117	1.176	0.239595	0.728325
POAG	HAVCR1	5	156456424	156486130	1.176	0.239595	0.728325
POAG	VWC2	7	49813257	49961546	1.174	0.2404	0.728325
POAG	CPPED1	16	12753656	12897874	1.171	0.241599	0.728325
POAG	ULBP2	6	150263136	150270371	1.171	0.2416	0.728325
POAG	COMT	22	19929130	19957498	-1.171	0.242	0.728325
POAG	LZTFL1	3	45864808	45957534	-1.1692	0.24233	0.728325
POAG	LAMP1	13	113951556	113977987	-1.1688	0.2425	0.728325
POAG	CEACAM6	19	42254885	42276113	-1.1679	0.242856	0.728325
POAG	MICALL2	7	1468101	1499138	-1.1677	0.24292	0.728325
POAG	CD164	6	109687717	109703660	-1.16597	0.24363	0.729147
POAG	DCC	18	49866542	51062273	1.163	0.245	0.731938
POAG	MYOC	1	171604557	171621823	-1.158	0.246864	0.736192
POAG	PER3	1	7844380	7905237	-1.15	0.250144	0.740451
POAG	FGA	4	155504278	155511918	-1.1494	0.25039	0.740451
POAG	MET	7	116312444	116438440	1.1493	0.25045	0.740451
POAG	CD14	5	140011313	140013286	-1.149	0.250556	0.740451
POAG	PGD	1	10458649	10480201	-1.1489	0.250616	0.740451
POAG	MINDY1	1	150968562	150980851	1.1476	0.251144	0.740451
POAG	LYZL2	10	30900708	30918691	1.14601	0.251792	0.740451
POAG	PRKG1	10	52751118	54058110	-1.14591	0.251833	0.740451
POAG	SLITRK1	13	84451340	84456528	-1.1415	0.2537	0.743232
POAG	PECR	2	216861052	216947678	-1.141	0.254	0.743232
POAG	USP8	15	50716577	50806616	-1.1387	0.254842	0.743232
POAG	REG3A	2	79384129	79386879	1.1373	0.255	0.743232
POAG	SDC1	2	20400558	20425194	-1.1393	0.255	0.743232
POAG	KLRD1	12	10378657	10482199	-1.137	0.25554	0.74351
POAG	RAB2B	14	21927179	21945132	-1.131	0.258	0.748356
POAG	CD200	3	112051194	112081659	1.1309	0.2581	0.748356
POAG	C7	5	40909354	40983041	1.127	0.259742	0.749464
POAG	LYPD3	19	43964939	43969812	-1.127	0.259742	0.749464
POAG	WIF1	12	65444406	65515346	1.1245	0.26079	0.749464
POAG	CD34	1	208054317	208084747	1.1245	0.260808	0.749464
POAG	ENTPD5	14	74424713	74486102	-1.123	0.261	0.749464
POAG	ESYT2	7	158523686	158622944	-1.1236	0.26117	0.749464
POAG	GBP4	1	89646831	89664615	-1.12	0.262714	0.752604
POAG	AGRP	16	67516474	67517716	-1.1144	0.265095	0.755699
POAG	DNAJC21	5	34929698	34959069	-1.1118	0.266235	0.755699
POAG	ERMAP	1	43282795	43310660	-1.1108	0.266666	0.755699
POAG	PROS1	3	93591877	93692910	-1.1102	0.26689	0.755699
POAG	DBI	2	120124497	120130136	-1.111	0.267	0.755699
POAG	GGT5	22	24615622	24641110	1.109	0.267	0.755699
POAG	WFDC1	16	84328252	84363457	-1.1095	0.267222	0.755699
POAG	CA3	8	86285665	86361269	-1.1088	0.2675	0.755699
POAG	VNN1	6	133002729	133035188	1.108	0.26786	0.755699
POAG	SETMAR	3	4344988	4359251	1.1068	0.26838	0.755892
POAG	CTSL	9	90340434	90346308	-1.103	0.27	0.758875
POAG	SLC39A5	12	56623833	56631630	-1.1016	0.27062	0.758875
POAG	MPHOSPH8	13	20207821	20247599	1.1013	0.2708	0.758875
POAG	STXBP1	9	130341649	130458306	-1.093	0.274	0.766559
POAG	GDF15	19	18485541	18499986	-1.0912	0.27519	0.767827
POAG	CHGB	20	5892076	5906007	1.09	0.27571	0.767827
POAG	SUSD5	3	33191534	33260707	1.089	0.27615	0.767827
POAG	SBSN	19	36014269	36019253	-1.087	0.277037	0.767827
POAG	KLRK1	12	10524952	10544473	-1.087	0.27704	0.767827
POAG	TCTN3	10	97423153	97453900	-1.083	0.278808	0.767827
POAG	MDK	11	46402306	46405387	1.08254	0.27901	0.767827
POAG	HSPA2	14	65002623	65012891	1.0809	0.28	0.767827
POAG	ESAM	11	124622479	124632186	-1.07939	0.28042	0.767827
POAG	NEXN	1	78354198	78409580	1.079	0.280588	0.767827
POAG	ALDH3A1	17	19641297	19652256	1.079	0.280588	0.767827
POAG	MMP13	11	102813724	102826463	-1.07825	0.28092	0.767827
POAG	SERPINA1	14	94843084	94857030	1.0747	0.282	0.767827
POAG	TDGF1	3	46616024	46623953	1.074	0.28282	0.767827
POAG	SPINK4	9	33218363	33248565	-1.074	0.283	0.767827
POAG	PDE5A	4	120415550	120550146	1.0727	0.28342	0.767827
POAG	KITLG	12	88886570	88974628	1.072	0.28373	0.767827
POAG	ENPP6	4	185009859	185142383	-1.0711	0.28411	0.767827
POAG	AKT3	1	243651535	244014381	1.0709	0.284219	0.767827
POAG	SEMA4D	9	91975702	92113045	-1.0686	0.285	0.767827
POAG	NTF3	12	5541278	5630702	1.0689	0.28512	0.767827
POAG	IL10	1	206940947	206945839	-1.0663	0.286276	0.767827
POAG	CD226	18	67498394	67629039	-1.066	0.2866	0.767827
POAG	CLSTN2	3	139654027	140296239	-1.065	0.28688	0.767827
POAG	AMN	14	103388993	103399933	1.064	0.287	0.767827
POAG	EREG	4	75230860	75254468	1.0647	0.28701	0.767827
POAG	PSMG4	6	3231637	3303607	1.06379	0.28742	0.767827
POAG	CCL8	17	32646055	32648421	-1.063	0.287782	0.767827
POAG	KLK1	19	51322404	51327043	-1.0619	0.288293	0.767827
POAG	NT5C	17	73126320	73127890	1.06156	0.288433	0.767827
POAG	RAD23B	9	110045418	110094475	-1.0593	0.289	0.767827
POAG	KDR	4	55944644	55991756	1.06	0.28914	0.767827
POAG	CTRC	1	15764935	15775737	-1.059	0.2896	0.76783
POAG	DAG1	3	49506136	49573051	-1.054	0.29188	0.770563
POAG	SERPINA6	14	94770585	94789731	-1.0534	0.292	0.770563
POAG	CTSE	1	206317459	206332104	1.053	0.292341	0.770563
POAG	GUSB	7	65425671	65447301	-1.0516	0.29298	0.770563
POAG	EGFLAM	5	38258511	38465123	-1.05	0.293718	0.770563
POAG	SDK2	17	71330523	71640228	-1.05	0.293718	0.770563
POAG	PTGDS	9	139869544	139876194	-1.0492	0.294	0.770563
POAG	TCN1	11	59620273	59634048	-1.047	0.2951	0.770563
POAG	SMOC2	6	168841831	169073984	1.047	0.2951	0.770563
POAG	LONP1	19	5691845	5720583	-1.0458	0.29565	0.770563
POAG	PROK1	1	110993822	110999976	1.045	0.296023	0.770563
POAG	KRT5	12	52908359	52914471	-1.0436	0.29667	0.770563
POAG	CLUL1	18	596988	650334	1.043	0.2969	0.770563
POAG	HSBP1	16	83841448	83853342	-1.042	0.297412	0.770563
POAG	LRPAP1	4	3508103	3534286	-1.0408	0.29795	0.770563
POAG	GCNT1	9	79034766	79122332	1.041	0.298	0.770563
POAG	LBP	20	36974759	37005665	-1.038	0.29927	0.772034
POAG	CHAD	17	48541857	48546327	-1.03752	0.299492	0.772034
POAG	LILRA2	19	55084387	55101752	1.035	0.300669	0.772351
POAG	HSPB6	19	36245470	36248980	1.0346	0.300864	0.772351
POAG	WARS	14	100800125	100843142	-1.0342	0.301	0.772351
POAG	SELP	1	169558087	169599431	-1.033	0.301591	0.772683
POAG	TSPAN8	12	71518865	71835678	-1.03	0.30301	0.773558
POAG	TGM2	20	36755789	36794980	1.0294	0.30328	0.773558
POAG	CASP3	4	185548850	185570663	1.0293	0.30332	0.773558
POAG	SMOC1	14	70320848	70499083	-1.026	0.305	0.776659
POAG	CD101	1	117544372	117579098	-1.024	0.305835	0.777602
POAG	CAMKK1	17	3763609	3798185	-1.01983	0.307811	0.778375
POAG	TCN2	22	31002825	31023265	-1.019	0.308	0.778375
POAG	CGREF1	2	27321757	27341983	1.02	0.308	0.778375
POAG	FLRT2	14	85996488	86120770	1.02	0.308	0.778375
POAG	S100A4	1	153516089	153522612	-1.0156	0.309826	0.779895
POAG	MPI	15	75182346	75194560	1.0154	0.309928	0.779895
POAG	CHAC2	2	53994929	54002333	-1.0148	0.31	0.779895
POAG	DSG2	18	29078006	29128971	1.014	0.3105	0.77998
POAG	MCAM	11	119179239	119192231	1.01272	0.31119	0.780541
POAG	DAPP1	4	100737990	100791311	-1.0104	0.31228	0.781471
POAG	LAIR2	19	55009100	55021897	-1.01	0.312495	0.781471
POAG	LRIG1	3	66429221	66551687	1.009	0.31297	0.781491
POAG	CPB1	3	148508889	148577974	-1.0075	0.31368	0.782096
POAG	CNTN3	3	74311719	74570291	-1.005	0.3149	0.782867
POAG	SLIT2	4	20254883	20622184	-1.0041	0.31535	0.782867
POAG	CLEC4G	19	7793843	7798792	1.004	0.315393	0.782867
POAG	SPP1	4	88896802	88904578	-1.0029	0.31593	0.783038
POAG	MRC1	10	18098352	18200091	-0.99933	0.317635	0.785322
POAG	FAM3D	3	58619673	58652575	-0.999	0.31779	0.785322
POAG	NT5C3A	7	33053726	33102409	0.9973	0.31863	0.786138
POAG	PRSS53	16	31094746	31100949	-0.996	0.31925	0.786138
POAG	IL12RB1	19	18169805	18209754	0.995	0.319736	0.786138
POAG	SCG2	2	224461658	224467221	0.9943	0.32	0.786138
POAG	PRELP	1	203444956	203460480	0.989	0.322663	0.791518
POAG	MMP7	11	102391239	102401484	-0.988	0.32315	0.791552
POAG	LPCAT2	16	55542910	55620582	-0.987	0.323643	0.7916
POAG	SORCS2	4	7194265	7744563	-0.985	0.32462	0.792831
POAG	DAPK2	15	64199235	64364232	-0.984	0.325116	0.792885
POAG	GRN	17	42422454	42430470	-0.97632	0.328908	0.800965
POAG	LGALS1	22	38071615	38075813	-0.973	0.331	0.80372
POAG	EPHA4	2	222282747	222438922	-0.9722	0.331	0.80372
POAG	COL9A1	6	70924764	71012786	-0.96876	0.33266	0.804151
POAG	AGXT	2	241807896	241819919	0.9687	0.333	0.804151
POAG	PAM	5	102089685	102366809	0.968	0.333044	0.804151
POAG	SLC39A14	8	22224762	22291642	-0.9678	0.3331	0.804151
POAG	REEP4	8	21995533	21999464	0.967	0.3336	0.804197
POAG	NOTCH3	19	15269849	15311792	0.9646	0.334731	0.805251
POAG	PKN3	9	131464802	131483197	0.9638	0.335	0.805251
POAG	IL36G	2	113730780	113743242	-0.9628	0.336	0.805341
POAG	ANG	14	21152336	21167130	-0.963	0.336	0.805341
POAG	CA4	17	58227297	58248260	-0.959	0.337559	0.805972
POAG	CTSO	4	156845270	156875069	0.9572	0.33848	0.805972
POAG	NPTX2	7	98246609	98259180	-0.957	0.33857	0.805972
POAG	TNFRSF10B	8	22877646	22926692	-0.956	0.3391	0.805972
POAG	ENG	9	130577291	130617035	-0.9543	0.34	0.805972
POAG	UBE2L6	11	57319129	57335757	-0.95362	0.34028	0.805972
POAG	CNTN4	3	2140497	3099640	-0.9527	0.34074	0.805972
POAG	NRCAM	7	107788068	108097161	-0.95	0.34211	0.805972
POAG	SEZ6	17	27281919	27333458	0.94939	0.34242	0.805972
POAG	ASGR2	17	7004641	7019019	0.946	0.344149	0.805972
POAG	CDH6	5	31193857	31329253	-0.946	0.344149	0.805972
POAG	PPP1R14D	15	41107643	41120907	0.945	0.344634	0.805972
POAG	CNTNAP2	7	145813094	148118090	-0.943	0.34568	0.805972
POAG	KLK6	19	51461887	51472929	0.9417	0.346359	0.805972
POAG	ERBB2	17	37844167	37886679	0.94083	0.346793	0.805972
POAG	ITGAV	2	187454792	187545628	0.94	0.347	0.805972
POAG	IFIT3	10	91087651	91100728	0.93819	0.348147	0.805972
POAG	LAMB1	7	107564244	107643700	-0.937	0.34876	0.805972
POAG	MAP2	2	210288782	210598842	0.9356	0.349	0.805972
POAG	TNFRSF4	1	1146706	1149518	0.9355	0.349516	0.805972
POAG	VEGFB	11	64002010	64006265	-0.93388	0.35036	0.805972
POAG	CDHR5	11	616565	626078	-0.933	0.35082	0.805972
POAG	ARG1	6	131894284	131905472	0.93262	0.35102	0.805972
POAG	TNFRSF21	6	47199268	47277641	0.9316	0.35155	0.805972
POAG	MEP1A	6	46761127	46807519	0.93114	0.35178	0.805972
POAG	LILRB4	19	55155340	55181810	-0.931	0.351854	0.805972
POAG	KHK	2	27309615	27323640	-0.93	0.352	0.805972
POAG	CEP112	17	63631656	64188202	-0.93028	0.352225	0.805972
POAG	S100A14	1	153586731	153589462	-0.9299	0.352404	0.805972
POAG	FAM20A	17	66531254	66597530	-0.92919	0.352788	0.805972
POAG	NUDT5	10	12207324	12238143	0.92913	0.352819	0.805972
POAG	B4GALT1	9	33104080	33167354	0.928	0.353	0.805972
POAG	GPIHBP1	8	144295068	144299044	-0.9287	0.353	0.805972
POAG	DNAJC6	1	65713902	65881552	-0.9281	0.353369	0.805972
POAG	POSTN	13	38136720	38172981	-0.9272	0.3538	0.805972
POAG	KLRF1	12	9980077	9997606	-0.9271	0.35389	0.805972
POAG	OSTN	3	190917030	190983404	0.9264	0.35422	0.805972
POAG	EPO	7	100318423	100321323	0.9258	0.35457	0.805972
POAG	INSL4	9	5231419	5235304	-0.9222	0.356	0.806517
POAG	NINJ1	9	95883771	95896570	0.9237	0.356	0.806517
POAG	REG4	1	120336641	120354283	-0.9225	0.356256	0.806517
POAG	ADH4	4	100044808	100078949	-0.92	0.35758	0.808421
POAG	STAB2	12	103981051	104160505	-0.918	0.35862	0.808559
POAG	EPCAM	2	47572297	47614740	-0.917	0.359	0.808559
POAG	HAVCR2	5	156512843	156569880	0.9171	0.359091	0.808559
POAG	FNDC1	6	159590429	159693141	0.913	0.36124	0.809621
POAG	DKKL1	19	49865040	49878373	-0.91	0.362823	0.809621
POAG	EGFR	7	55086714	55279321	0.9098	0.36291	0.809621
POAG	GGACT	13	101182418	101241782	-0.909	0.3634	0.809621
POAG	IFNGR2	21	34775202	34851655	0.908	0.3639	0.809621
POAG	FLT3	13	28577411	28674729	0.906	0.3649	0.809621
POAG	ROBO2	3	75955846	77699115	0.9042	0.36591	0.809621
POAG	C1R	12	7187513	7245203	0.903	0.36651	0.809621
POAG	MCEMP1	19	7741514	7744712	0.9019	0.367105	0.809621
POAG	EPHA1	7	143087382	143105985	-0.9015	0.3673	0.809621
POAG	BTD	3	15642848	15687329	-0.901	0.36759	0.809621
POAG	ITGA6	2	173292082	173371010	-0.9001	0.368	0.809621
POAG	ERBB3	12	56473641	56497289	0.9002	0.36802	0.809621
POAG	TPP1	11	6633994	6640692	0.89966	0.3683	0.809621
POAG	CRYM	16	21250195	21314404	-0.899	0.368653	0.809621
POAG	CAPS	19	5911718	5915888	-0.897	0.369719	0.809621
POAG	PIK3AP1	10	98353069	98480271	-0.89516	0.3707	0.809621
POAG	CLEC3B	3	45043040	45077563	0.893	0.37186	0.809621
POAG	IGFBP3	7	45951844	45961473	-0.892	0.37239	0.809621
POAG	PINLYP	19	44080952	44088116	-0.892	0.372393	0.809621
POAG	TSPYL1	6	116597741	116601066	-0.89188	0.37246	0.809621
POAG	NOTCH1	9	139388896	139440314	0.8908	0.373	0.809621
POAG	FABP1	2	88422501	88427635	0.8917	0.373	0.809621
POAG	RABGAP1L	1	174128548	174964445	0.8907	0.373105	0.809621
POAG	TFRC	3	195754054	195809060	0.889	0.374	0.809621
POAG	EPHX2	8	27348296	27403081	-0.888	0.3745	0.809621
POAG	SGSH	17	78180515	78194722	-0.888	0.374541	0.809621
POAG	FCAR	19	55385704	55401838	-0.887	0.375079	0.809621
POAG	AARSD1	17	41102543	41116515	-0.88615	0.375536	0.809621
POAG	GHR	5	42423879	42721980	-0.886	0.375618	0.809621
POAG	PDCD1	2	242792033	242801060	0.8845	0.376	0.809621
POAG	NPC2	14	74942895	74960880	0.8854	0.376	0.809621
POAG	CEACAM1	19	43011456	43065386	-0.884	0.376696	0.809621
POAG	PYY	17	42030106	42081837	-0.88387	0.376765	0.809621
POAG	DTD1	20	18548097	18744561	-0.8835	0.37695	0.809621
POAG	VASH1	14	77228532	77249358	-0.883	0.377	0.809621
POAG	SIGLEC5	19	52115180	52148798	-0.881	0.378318	0.809621
POAG	S100A13	1	153591263	153603836	0.8805	0.378577	0.809621
POAG	MRI1	19	13875346	13885096	0.88	0.378859	0.809621
POAG	VEGFC	4	177604689	177713881	0.8799	0.37892	0.809621
POAG	CLEC4M	19	7828035	7834491	-0.8757	0.381212	0.813479
POAG	CRISP3	6	49695097	49712150	0.874	0.38212	0.814378
POAG	NOS1	12	117645947	117889975	-0.8695	0.38458	0.818578
POAG	ITGA2	5	52285156	52390609	-0.867	0.385942	0.818818
POAG	EVI5	1	92974253	93257961	-0.8658	0.386604	0.818818
POAG	BMP10	2	69092613	69098649	-0.8644	0.387	0.818818
POAG	CNTN2	1	205012065	205047412	-0.865	0.387039	0.818818
POAG	ALCAM	3	105085753	105295744	-0.8648	0.38714	0.818818
POAG	CA9	9	35673853	35681156	0.8631	0.388	0.819601
POAG	PRAP1	10	135160650	135166187	-0.85983	0.38988	0.822534
POAG	CSF3	17	38171614	38174066	0.8557	0.392163	0.824739
POAG	SWAP70	11	9685624	9774538	0.8552	0.39244	0.824739
POAG	CST6	11	65779312	65780976	-0.85521	0.39244	0.824739
POAG	ASPSCR1	17	79934683	79975282	-0.85422	0.392985	0.824739
POAG	AHNAK	11	62201014	62323707	-0.85348	0.39339	0.824739
POAG	FCAMR	1	207131310	207143970	-0.852	0.394214	0.824958
POAG	CSF1R	5	149432854	149492935	-0.8515	0.394481	0.824958
POAG	PRCP	11	82534544	82681626	-0.84701	0.39699	0.829169
POAG	GIMAP8	7	150147718	150176480	-0.846	0.39753	0.829261
POAG	MSMB	10	51549553	51562515	0.844	0.398669	0.830602
POAG	TMEM25	11	118401756	118417995	-0.84028	0.40075	0.833899
POAG	CHCHD10	22	24108021	24110630	0.838	0.402	0.834487
POAG	HRG	3	186378005	186396029	0.838	0.40203	0.834487
POAG	ITGAL	16	30483979	30534506	-0.8338	0.404406	0.837421
POAG	AIF1L	9	133971863	133998539	0.832	0.405	0.837421
POAG	IL4R	16	27324989	27376099	0.832	0.405409	0.837421
POAG	NOTCH2	1	120454176	120612240	0.8319	0.405446	0.837421
POAG	ITGB5	3	124480795	124620265	-0.8309	0.40606	0.837611
POAG	CFH	1	196621008	196716634	0.83	0.406539	0.837611
POAG	PLIN3	19	4838353	4867780	0.8285	0.407403	0.838358
POAG	LXN	3	158363611	158390482	0.8267	0.40842	0.839419
POAG	VGF	7	100805790	100808874	-0.8234	0.41029	0.839676
POAG	PGLYRP4	1	153302596	153321316	-0.823	0.410508	0.839676
POAG	CD164L2	1	27705666	27709870	0.821	0.411646	0.839676
POAG	WASHC3	12	102406705	102455927	0.8205	0.41192	0.839676
POAG	F11R	1	160965001	160991138	0.8204	0.412013	0.839676
POAG	RIDA	8	99114572	99129469	-0.82	0.4122	0.839676
POAG	PRDX5	11	64085560	64089283	0.81953	0.41248	0.839676
POAG	NAGK	2	71291474	71306935	-0.8177	0.414	0.839676
POAG	GLB1	3	33038100	33138722	0.8164	0.41424	0.839676
POAG	IL18	11	112013974	112034840	-0.816	0.4145	0.839676
POAG	CLEC1B	12	10138241	10166023	-0.8155	0.4148	0.839676
POAG	CHCHD6	3	126423063	126679249	0.8153	0.4149	0.839676
POAG	VNN2	6	133065009	133084598	0.815	0.41507	0.839676
POAG	NCAM1	11	112831969	113149158	-0.813	0.41622	0.840986
POAG	PTPRZ1	7	121513143	121702090	0.8107	0.41755	0.842547
POAG	COL15A1	9	101705461	101833074	-0.8103	0.418	0.842547
POAG	STX7	6	132767006	132834337	-0.809	0.41852	0.84258
POAG	IFNAR1	21	34696782	34732168	0.805	0.4208	0.844395
POAG	IL10RB	21	34638663	34682492	-0.805	0.4208	0.844395
POAG	PSAPL1	4	7432021	7436700	-0.804	0.4214	0.844395
POAG	TNFRSF1B	1	12227060	12269285	0.8036	0.421613	0.844395
POAG	PTS	11	112097088	112140678	0.80241	0.42232	0.844395
POAG	OMP	11	76813886	76814377	0.80217	0.42245	0.844395
POAG	TF	3	133464800	133497850	0.799	0.42429	0.847061
POAG	CTBS	1	85015289	85040163	0.795	0.426614	0.850686
POAG	THBD	20	23026270	23030378	0.7936	0.42741	0.851258
POAG	HEBP1	12	13127798	13153207	0.7925	0.42809	0.851599
POAG	PYDC1	16	31227283	31228680	0.7898	0.429654	0.853695
POAG	FBN2	5	127593601	127994878	-0.788	0.430697	0.854752
POAG	FCER2	19	7753644	7767032	0.787	0.431282	0.854899
POAG	EDAR	2	109510927	109605828	-0.784	0.433	0.857289
POAG	FGF2	4	123747863	123819391	0.783	0.43363	0.857521
POAG	YES1	18	721588	812547	0.78	0.4353	0.858973
POAG	SNCG	10	88718375	88723017	-0.78	0.435391	0.858973
POAG	CNTN1	12	41086244	41466220	0.779	0.43599	0.859025
POAG	CA6	1	9005926	9035151	0.777	0.437159	0.859025
POAG	TEF	22	41763337	41795330	0.775	0.438	0.859025
POAG	CFHR5	1	196946686	196978804	0.773	0.439522	0.859025
POAG	NFE2	12	54685895	54694905	-0.7727	0.43968	0.859025
POAG	IL1RL2	2	102803433	102856462	0.772	0.44	0.859025
POAG	IL18BP	11	71709587	71716761	-0.77186	0.4402	0.859025
POAG	CRYBB1	22	26995242	27014052	0.77	0.441	0.859025
POAG	TMED8	14	77801364	77843452	-0.767	0.443	0.859025
POAG	CES2	16	66968347	66978999	0.7668	0.44318	0.859025
POAG	LILRB2	19	54777675	54785039	0.766	0.443676	0.859025
POAG	LILRB1	19	55128612	55148979	0.766	0.443676	0.859025
POAG	CA12	15	63613577	63674360	0.7648	0.444415	0.859025
POAG	TRDMT1	10	17184253	17244053	-0.7638	0.444986	0.859025
POAG	CLPS	6	35762759	35765121	0.763	0.44546	0.859025
POAG	CD300E	17	72606026	72619877	-0.763	0.445463	0.859025
POAG	LILRA6	19	54720737	54746649	0.763	0.445463	0.859025
POAG	SIAE	11	124503009	124565603	-0.76293	0.44551	0.859025
POAG	THOP1	19	2785458	2815805	-0.762	0.44606	0.859025
POAG	LIPF	10	90424198	90438571	-0.761	0.446657	0.859025
POAG	MELTF	3	196715492	196756687	-0.761	0.44666	0.859025
POAG	ARG2	14	68086515	68118437	0.7611	0.447	0.859025
POAG	APOF	12	56754353	56756607	-0.7593	0.4477	0.859025
POAG	TREH	11	118528026	118550399	-0.759	0.44785	0.859025
POAG	FRZB	2	183698002	183731890	-0.757	0.449	0.859025
POAG	CYTL1	4	5016313	5021199	-0.756	0.44965	0.859025
POAG	CHGA	14	93389425	93401638	0.7557	0.45	0.859025
POAG	TPPP3	16	67423712	67427438	-0.7554	0.450031	0.859025
POAG	CDH1	16	68771128	68869451	0.7549	0.450308	0.859025
POAG	ENDOU	12	48103517	48119350	-0.749	0.45386	0.864815
POAG	AOC3	17	41003201	41010147	-0.747	0.455064	0.865468
POAG	PDGFRA	4	55095264	55164414	-0.746	0.45567	0.865468
POAG	CETN3	5	89688078	89705603	-0.7456	0.455938	0.865468
POAG	TGFB2	1	218519577	218617961	-0.745	0.456272	0.865468
POAG	FKBP7	2	179328391	179343327	-0.7423	0.458	0.866194
POAG	INSL5	1	67263424	67266939	0.7407	0.458886	0.866194
POAG	PALM2	9	112403068	112708983	-0.7407	0.459	0.866194
POAG	CD302	2	160625141	160654766	-0.738	0.461	0.866194
POAG	RECK	9	36036430	36124448	-0.7369	0.461	0.866194
POAG	EFEMP1	2	56093102	56151274	0.7374	0.461	0.866194
POAG	ACADM	1	76190032	76253260	0.737	0.461122	0.866194
POAG	CD22	19	35810164	35838258	-0.7369	0.461155	0.866194
POAG	NPY	7	24323782	24331484	0.7358	0.46187	0.866194
POAG	RALB	2	120997640	121052289	0.7341	0.463	0.866194
POAG	GRHPR	9	37422663	37436987	-0.7343	0.463	0.866194
POAG	MUC16	19	8959520	9092018	-0.733	0.463545	0.866194
POAG	AHSG	3	186330712	186339107	-0.733	0.46356	0.866194
POAG	SLC9A3R1	17	72744791	72765492	0.73244	0.463903	0.866194
POAG	NECTIN2	19	45349432	45392485	-0.7299	0.465453	0.868119
POAG	MITD1	2	99777890	99797521	0.7266	0.467	0.869067
POAG	INPP1	2	191208196	191236391	-0.7272	0.467	0.869067
POAG	PXDNL	8	52232138	52722005	0.7252	0.4683	0.870518
POAG	FOLR2	11	71927645	71932994	-0.72277	0.46982	0.872181
POAG	COLEC12	18	316740	500722	-0.722	0.4704	0.872181
POAG	FES	15	91426925	91439006	-0.7212	0.470806	0.872181
POAG	THY1	11	119288088	119295695	0.7204	0.47128	0.872181
POAG	CHMP6	17	78965398	78983317	-0.71751	0.473058	0.874504
POAG	ADD1	4	2845584	2931803	0.7154	0.47438	0.87598
POAG	APBB1IP	10	26727132	26856732	-0.71451	0.474909	0.87599
POAG	IL17RA	22	17565844	17596584	-0.713	0.476	0.876254
POAG	DSG4	18	28956740	28994875	0.713	0.4761	0.876254
POAG	ACP1	2	264140	278283	0.71	0.478	0.878785
POAG	COMMD1	2	62115859	62374382	-0.7081	0.479	0.87917
POAG	DNER	2	230222345	230579274	-0.702	0.483	0.87917
POAG	DPP6	7	153584182	154685995	-0.701	0.4833	0.87917
POAG	TACSTD2	1	59041095	59043445	-0.701	0.483303	0.87917
POAG	NPPB	1	11917521	11918988	-0.7003	0.483759	0.87917
POAG	OSMR	5	38845960	38945698	-0.699	0.484552	0.87917
POAG	CD160	1	145695798	145715614	-0.699	0.484552	0.87917
POAG	FN1	2	216225163	216300895	-0.698	0.485	0.87917
POAG	LTBP3	11	65306276	65326401	-0.698	0.48518	0.87917
POAG	TBCA	5	76986991	77164604	0.6977	0.485344	0.87917
POAG	MEGF11	15	66187417	66546085	0.697	0.485782	0.87917
POAG	ADAMTSL5	19	1505017	1513603	0.697	0.485803	0.87917
POAG	GPHA2	11	64701943	64703360	0.69649	0.48612	0.87917
POAG	SMAD3	15	67356101	67487533	0.6945	0.487361	0.87917
POAG	MMP12	11	102733467	102745764	0.693	0.48831	0.87917
POAG	EFCAB14	1	47140831	47184736	0.6922	0.488827	0.87917
POAG	SCPEP1	17	55055466	55084129	0.692	0.488937	0.87917
POAG	TFF1	21	43782391	43786703	-0.6916	0.4892	0.87917
POAG	C7orf50	7	1036622	1177896	0.6909	0.48964	0.87917
POAG	SNAP29	22	21213271	21245506	0.69	0.49	0.87917
POAG	PADI4	1	17634690	17690499	-0.6903	0.490009	0.87917
POAG	CCL24	7	75440983	75452674	-0.688	0.49145	0.87917
POAG	SCARF2	22	20779105	20792113	-0.687	0.492	0.87917
POAG	RLN2	9	5299868	5304969	0.6877	0.492	0.87917
POAG	IGSF8	1	160061130	160068733	0.6867	0.492286	0.87917
POAG	NPHS1	19	36316866	36360189	-0.686	0.492713	0.87917
POAG	PODXL2	3	127348024	127391652	-0.686	0.49273	0.87917
POAG	FUCA1	1	24171567	24194784	0.685	0.493344	0.87917
POAG	CRACR2A	12	3715799	3873985	-0.6847	0.49351	0.87917
POAG	EXTL1	1	26346375	26362955	-0.684	0.493975	0.87917
POAG	DPP10	2	115199876	116603328	-0.682	0.495	0.879813
POAG	PLA2G10	16	14766402	14788526	0.6818	0.495388	0.879813
POAG	CTSV	9	99791961	99801925	0.6738	0.5	0.887059
POAG	VSIG10L	19	51834790	51845378	0.673	0.500947	0.887059
POAG	PRSS22	16	2902728	2908171	-0.6723	0.501384	0.887059
POAG	CLEC12A	12	10103915	10148293	0.671	0.50222	0.887059
POAG	GAS2	11	22647188	22834601	-0.66983	0.50296	0.887059
POAG	PRDX6	1	173446405	173457946	-0.6684	0.503899	0.887059
POAG	CD200R1	3	112640056	112693969	-0.668	0.50413	0.887059
POAG	PRDX3	10	120927215	120938345	0.66767	0.504341	0.887059
POAG	TMPRSS5	11	113558272	113577095	-0.667	0.50477	0.887059
POAG	PROCR	20	33759876	33804043	-0.667	0.50477	0.887059
POAG	BCAN	1	156611182	156629324	0.6654	0.505789	0.887356
POAG	MCFD2	2	47129009	47168994	0.6651	0.506	0.887356
POAG	RNASE4	14	21152259	21169374	0.664	0.507	0.888179
POAG	ENPEP	4	111286889	111486441	-0.6594	0.50966	0.890258
POAG	DDHD2	8	38082736	38133076	-0.659	0.5099	0.890258
POAG	PCDH7	4	30722037	31148427	-0.6585	0.51023	0.890258
POAG	TGFBR3	1	92145900	92371892	-0.6553	0.512302	0.890258
POAG	GGCT	7	30536237	30544460	0.6546	0.5127	0.890258
POAG	CCT5	5	10250033	10266524	-0.6539	0.513162	0.890258
POAG	EPPK1	8	144939497	144952632	0.6527	0.5139	0.890258
POAG	LPL	8	19759228	19824769	-0.652	0.5144	0.890258
POAG	SCT	11	626431	627143	-0.6511	0.51498	0.890258
POAG	DBH	9	136501482	136524466	-0.65	0.516	0.890258
POAG	IL5RA	3	3108010	3168297	0.648	0.51698	0.890258
POAG	ASAH1	8	17913501	17942507	0.648	0.517	0.890258
POAG	SFRP4	7	37945534	38065297	0.6477	0.51716	0.890258
POAG	GLO1	6	38643701	38670917	0.647	0.51763	0.890258
POAG	ADGRB3	6	69345259	70099403	0.647	0.51763	0.890258
POAG	CANT1	17	76987799	77005949	0.64584	0.518384	0.890258
POAG	XCL1	1	168545711	168551315	-0.644	0.519575	0.890258
POAG	ICAM5	19	10400657	10407454	-0.643	0.520224	0.890258
POAG	LTA4H	12	96394606	96437298	-0.6423	0.5207	0.890258
POAG	KLRB1	12	9747147	9760482	0.6419	0.52093	0.890258
POAG	TNFRSF11A	18	59992520	60058525	0.641	0.5215	0.890258
POAG	MAPKAPK2	1	206858289	206907628	-0.6406	0.521769	0.890258
POAG	NECTIN4	1	161040785	161059389	-0.6402	0.522023	0.890258
POAG	TNC	9	117781857	117880536	-0.6395	0.523	0.890258
POAG	CCL18	17	34391640	34399392	-0.638	0.523474	0.890258
POAG	ERN1	17	62116502	62208179	-0.63628	0.524595	0.890258
POAG	RELT	11	73087309	73108519	-0.636	0.52478	0.890258
POAG	DSG3	18	29027758	29058665	0.635	0.5254	0.890258
POAG	MILR1	17	62461569	62464760	-0.635	0.525428	0.890258
POAG	ENPP5	6	46126924	46138708	0.634	0.52608	0.890258
POAG	GFRA2	8	21547915	21669869	-0.634	0.5261	0.890258
POAG	C4BPB	1	207262187	207273338	0.6334	0.526481	0.890258
POAG	LAG3	12	6881678	6887621	-0.632	0.52737	0.890258
POAG	CELSR2	1	109792641	109818372	0.631	0.528041	0.890258
POAG	MTUS1	8	17501304	17658426	0.6299	0.5288	0.890258
POAG	PCBD1	10	72642037	72648541	-0.62973	0.528874	0.890258
POAG	TREM2	6	41126244	41130924	-0.62929	0.52916	0.890258
POAG	CRKL	22	21271714	21308037	0.629	0.53	0.890258
POAG	CXCL5	4	74861359	74864496	-0.628	0.53	0.890258
POAG	CLEC7A	12	10269376	10282857	0.628	0.53	0.890258
POAG	LAIR1	19	54862991	54882165	-0.628	0.530004	0.890258
POAG	IGFBPL1	9	38408991	38424444	0.625	0.532	0.890539
POAG	CXCL11	4	76954835	76962568	-0.6239	0.53272	0.890539
POAG	SIGLEC1	20	3667617	3687775	-0.6222	0.53382	0.890539
POAG	SERPINA12	14	94953611	94984181	0.621	0.535	0.890539
POAG	MAMDC4	9	139745395	139755251	-0.6199	0.535	0.890539
POAG	FCRL1	1	157764193	157789895	-0.62	0.535258	0.890539
POAG	LSP1	11	1874200	1913497	0.61621	0.53776	0.890539
POAG	ALDH5A1	6	24495080	24537435	-0.61604	0.53787	0.890539
POAG	C1QTNF1	17	77018896	77045870	-0.61349	0.53955	0.890539
POAG	PTPRR	12	71031853	71314623	0.6131	0.53983	0.890539
POAG	ENTPD2	9	139942550	139948497	-0.6107	0.541	0.890539
POAG	BCAM	19	45312316	45324677	-0.6108	0.541299	0.890539
POAG	BIN2	12	51674822	51718452	0.6098	0.54197	0.890539
POAG	IGSF9	1	159896829	159915394	-0.6096	0.542143	0.890539
POAG	ANXA5	4	122589110	122618268	-0.6094	0.54226	0.890539
POAG	PILRB	7	99949799	99965356	-0.609	0.54252	0.890539
POAG	PILRA	7	99965153	99997722	-0.609	0.54252	0.890539
POAG	PTPRH	19	55692616	55720874	0.609	0.542524	0.890539
POAG	APCS	1	159557615	159558655	0.6085	0.542868	0.890539
POAG	FSTL3	19	676365	683399	-0.608	0.543216	0.890539
POAG	PIBF1	13	73356197	73590599	-0.6075	0.5435	0.890539
POAG	TNFRSF17	16	12058964	12061925	-0.6071	0.543802	0.890539
POAG	CASP9	1	15817327	15853029	0.6068	0.543968	0.890539
POAG	LGMN	14	93170152	93215047	0.6046	0.545	0.890539
POAG	PSCA	8	143751726	143764142	0.604	0.5458	0.890539
POAG	CCL22	16	57392684	57400102	-0.6033	0.546308	0.890539
POAG	SFRP1	8	41119477	41167016	0.6031	0.5464	0.890539
POAG	TCL1A	14	96176304	96180533	0.6017	0.547	0.890539
POAG	WNT9A	1	228106357	228135599	-0.6012	0.54771	0.890539
POAG	DOK2	8	21766384	21771371	0.6007	0.548	0.890539
POAG	SOD2	6	160090089	160183561	-0.60018	0.54839	0.890539
POAG	GIPC3	19	3585551	3593539	0.5992	0.549045	0.890539
POAG	LRG1	19	4536421	4540486	-0.599	0.549173	0.890539
POAG	BOLA1	1	149859440	149872351	0.5985	0.549476	0.890539
POAG	WFIKKN2	17	48912011	48919709	-0.597	0.550507	0.890539
POAG	FGF5	4	81187753	81257834	0.597	0.55051	0.890539
POAG	UROD	1	45477819	45481247	-0.596	0.551175	0.890539
POAG	ACVRL1	12	52300692	52317145	0.595	0.55184	0.890539
POAG	SCARF1	17	1537152	1549041	0.595	0.551843	0.890539
POAG	CHIT1	1	203181955	203242769	-0.595	0.551843	0.890539
POAG	RAB44	6	36665628	36700960	0.59474	0.55201	0.890539
POAG	PGLYRP1	19	46522411	46526323	-0.593	0.553181	0.890539
POAG	DNPH1	6	43193367	43197222	0.59	0.55519	0.890539
POAG	CCDC80	3	112315641	112368377	0.5897	0.55541	0.890539
POAG	PCDH1	5	141232676	141258811	-0.5889	0.555904	0.890539
POAG	EFHD1	2	233470767	233547491	0.5892	0.556	0.890539
POAG	TBCC	6	42712219	42713834	0.58806	0.55649	0.890539
POAG	DLK1	14	101192042	101204561	-0.588	0.557	0.890539
POAG	MINK1	17	4736683	4801356	-0.58592	0.55793	0.890539
POAG	RETN	19	7733930	7735340	-0.5836	0.559501	0.890539
POAG	ANGPTL1	1	178818840	178840187	-0.583	0.559893	0.890539
POAG	NID2	14	52471521	52535946	-0.581	0.561	0.890539
POAG	ECI2	6	4115923	4135831	0.57977	0.56207	0.890539
POAG	ADAMTSL2	9	136397286	136440641	0.5786	0.563	0.890539
POAG	CFD	19	859643	863630	-0.5783	0.563065	0.890539
POAG	MATN2	8	98881068	99048944	0.577	0.5639	0.890539
POAG	CCL25	19	8117651	8127534	-0.577	0.563939	0.890539
POAG	TPK1	7	144149034	144533488	-0.577	0.56394	0.890539
POAG	CPVL	7	29034847	29235067	-0.577	0.56394	0.890539
POAG	UXS1	2	106709759	106810795	-0.5771	0.564	0.890539
POAG	TMPRSS15	21	19641433	19858197	0.5767	0.5641	0.890539
POAG	LRRFIP1	2	238536219	238722325	-0.5754	0.565	0.890539
POAG	MPO	17	56347217	56358296	-0.57471	0.56549	0.890539
POAG	AOC1	7	150521715	150558592	-0.5747	0.56551	0.890539
POAG	LGALS3BP	17	76967320	76976191	-0.5743	0.565765	0.890539
POAG	AFM	4	74347400	74369718	-0.5736	0.56623	0.890539
POAG	FKBP5	6	35541362	35696360	-0.57326	0.56647	0.890539
POAG	SERPINE1	7	100770370	100782547	0.5729	0.56671	0.890539
POAG	SPRY2	13	80910111	80915086	-0.5727	0.5669	0.890539
POAG	LDLR	19	11200038	11244492	-0.5716	0.567564	0.890745
POAG	DKK1	10	54074056	54077802	-0.57085	0.5681	0.890751
POAG	ZBTB16	11	113930315	114121398	-0.56743	0.57042	0.893551
POAG	CST3	20	23607343	23619110	0.566	0.57139	0.893662
POAG	PTX3	3	157154578	157161417	0.5651	0.57202	0.893662
POAG	BLMH	17	28575213	28619074	-0.564	0.572754	0.893662
POAG	CRTAC1	10	99624757	99790585	0.563	0.573435	0.893662
POAG	MVK	12	110011060	110035922	0.5624	0.57386	0.893662
POAG	CPXM1	20	2774715	2781283	-0.562	0.57412	0.893662
POAG	PLXDC2	10	20105168	20578785	-0.56151	0.574447	0.893662
POAG	TBC1D17	19	50380682	50392006	-0.561	0.574798	0.893662
POAG	TTF2	1	117602925	117650075	0.559	0.576162	0.893662
POAG	SPAG1	8	101170134	101271506	-0.559	0.5762	0.893662
POAG	IDO1	8	39759794	39785963	0.5581	0.5768	0.893662
POAG	CRTAM	11	122709208	122743347	0.553	0.58026	0.893662
POAG	MGMT	10	131265448	131566271	0.553	0.580263	0.893662
POAG	FABP4	8	82390654	82395498	0.553	0.5803	0.893662
POAG	CCDC134	22	42196683	42222303	-0.552	0.581	0.893662
POAG	MAN1A2	1	117910071	118071494	0.5518	0.581102	0.893662
POAG	IGSF21	1	18434240	18704977	-0.5515	0.58131	0.893662
POAG	CCL4	17	34430983	34433014	0.55121	0.581493	0.893662
POAG	TIMP4	3	12194551	12200851	0.551	0.58163	0.893662
POAG	VTCN1	1	117686209	117753556	0.5507	0.58181	0.893662
POAG	PCDHB15	5	140624917	140628933	-0.55	0.582319	0.893662
POAG	GGH	8	63927638	63951730	0.549	0.583	0.893662
POAG	ACAN	15	89346674	89418585	0.5483	0.583478	0.893662
POAG	GRK5	10	120967101	121219254	0.5482	0.583557	0.893662
POAG	CAPG	2	85621871	85645555	0.548	0.584	0.893662
POAG	PM20D1	1	205797150	205819260	0.547	0.584379	0.893662
POAG	SCGB3A2	5	147250245	147261754	-0.5443	0.586252	0.894387
POAG	IL15RA	10	5985602	6020150	-0.54343	0.586832	0.894387
POAG	PDGFRB	5	149493400	149535435	-0.543	0.58713	0.894387
POAG	SLURP1	8	143822362	143823829	0.542	0.5878	0.894387
POAG	PI3	20	43803517	43805185	0.542	0.58782	0.894387
POAG	REN	1	204123947	204159452	-0.5408	0.58864	0.894387
POAG	DPY30	2	32092878	32264881	0.5405	0.589	0.894387
POAG	FGFBP1	4	15937192	15940363	0.5401	0.58913	0.894387
POAG	FTCD	21	47556176	47575481	-0.5349	0.5927	0.896348
POAG	CD28	2	204571198	204603635	-0.5339	0.593	0.896348
POAG	BGLAP	1	156211753	156213112	-0.534	0.593319	0.896348
POAG	KIR2DL3	19	55249980	55264504	0.5333	0.593857	0.896348
POAG	TNFRSF6B	20	62328021	62330037	-0.533	0.59403	0.896348
POAG	SIRPB1	20	1544167	1600707	-0.533	0.59403	0.896348
POAG	BAIAP2	17	79008922	79091232	-0.5328	0.594172	0.896348
POAG	CD209	19	7804880	7812450	-0.531	0.595419	0.89742
POAG	PGLYRP2	19	15579456	15609767	-0.528	0.597499	0.899697
POAG	EGLN1	1	231499497	231560790	-0.5272	0.598084	0.899697
POAG	TNFRSF8	1	12123434	12204264	-0.5265	0.598543	0.899697
POAG	ADAM22	7	87563458	87832204	0.523	0.60097	0.90059
POAG	CCL27	9	34661877	34664045	0.5229	0.601	0.90059
POAG	CRIP2	14	105939299	105946507	-0.5227	0.601	0.90059
POAG	NMI	2	152126979	152146571	-0.522	0.602	0.90059
POAG	KLK15	19	51328545	51340469	0.521	0.602367	0.90059
POAG	SPOCK1	5	136310987	136934068	0.521	0.602367	0.90059
POAG	CDH2	18	25530930	25757410	0.52	0.6033	0.901179
POAG	COL18A1	21	46825052	46933634	0.5175	0.6048	0.901602
POAG	DDT	22	24313554	24322660	-0.517	0.605	0.901602
POAG	CNDP1	18	72201675	72254448	0.517	0.6052	0.901602
POAG	SSC4D	7	76018651	76039012	0.515	0.60655	0.902012
POAG	SV2A	1	149874870	149889434	0.515	0.606553	0.902012
POAG	ASPN	9	95218487	95244788	0.5066	0.612	0.908645
POAG	WASF3	13	27131840	27263085	-0.5071	0.6121	0.908645
POAG	ICAM2	17	62079954	62097994	-0.50341	0.614676	0.910903
POAG	CCL26	7	75398851	75419214	-0.5034	0.61471	0.910903
POAG	RNASE6	14	21249210	21250626	-0.501	0.616	0.912007
POAG	CENPF	1	214776538	214837931	0.499	0.617779	0.913832
POAG	GFRA3	5	137588068	137610360	0.4973	0.61895	0.914155
POAG	TALDO1	11	747329	765024	0.49715	0.61909	0.914155
POAG	CD83	6	14117487	14137149	0.49584	0.62001	0.914706
POAG	F2R	5	76011868	76031606	-0.4949	0.620639	0.914827
POAG	GP6	19	55525073	55549632	-0.494	0.621306	0.915004
POAG	PALM	19	708939	748329	-0.4929	0.622109	0.915381
POAG	HSPG2	1	22148738	22263790	0.4915	0.623092	0.916022
POAG	SLC16A1	1	113454469	113499635	0.4898	0.624263	0.916051
POAG	ADGRE5	19	14491313	14519537	0.4891	0.624787	0.916051
POAG	DPP7	9	140004994	140009629	0.4886	0.625	0.916051
POAG	IL12B	5	158741791	158757895	0.487	0.626258	0.916051
POAG	TYRO3	15	41849873	41875784	-0.486	0.626967	0.916051
POAG	MAVS	20	3827446	3856770	-0.4855	0.62731	0.916051
POAG	ODAM	4	71062213	71070293	-0.485	0.62768	0.916051
POAG	IGFBP2	2	217497551	217529159	-0.485	0.628	0.916051
POAG	HAGH	16	1845621	1877195	-0.4845	0.62804	0.916051
POAG	ARSA	22	51061182	51066601	-0.483	0.629	0.916652
POAG	OSM	22	30658818	30662829	0.482	0.63	0.917311
POAG	GART	21	34876238	34915797	-0.478	0.6327	0.918703
POAG	CPA1	7	130020180	130027955	-0.4762	0.63391	0.918703
POAG	QPCT	2	37571717	37600465	-0.476	0.634	0.918703
POAG	ECM1	1	150480538	150486265	0.476	0.634074	0.918703
POAG	IL6ST	5	55230923	55290821	0.4758	0.634198	0.918703
POAG	PDZK1	1	145726918	145764207	-0.4755	0.634444	0.918703
POAG	TFF2	21	43766466	43771237	0.475	0.6348	0.918703
POAG	FCRL3	1	157644111	157670647	0.47	0.638355	0.921213
POAG	CASP10	2	202047604	202094129	0.4686	0.639	0.921213
POAG	PVALB	22	37196728	37215523	0.469	0.639	0.921213
POAG	GSTP1	11	67351066	67354131	0.46885	0.63918	0.921213
POAG	PEAR1	1	156863490	156886226	-0.4687	0.639288	0.921213
POAG	FGR	1	27938575	27961788	0.4643	0.642425	0.924937
POAG	ACHE	7	100487615	100494594	0.463	0.64336	0.925487
POAG	GSN	9	123970072	124095121	0.4582	0.647	0.928859
POAG	VSIR	10	73507316	73533255	0.456	0.64839	0.928859
POAG	IGFBP7	4	57896939	57976551	0.456	0.64839	0.928859
POAG	HPGDS	4	95219686	95264027	-0.456	0.64839	0.928859
POAG	GNPDA1	5	141371314	141392606	-0.4559	0.64848	0.928859
POAG	CC2D1A	19	14017014	14041692	-0.455	0.649132	0.928997
POAG	AHNAK2	14	105403581	105444694	0.4522	0.651	0.930874
POAG	OPTC	1	203463271	203477992	0.4491	0.653344	0.931133
POAG	ICAM4	19	10397643	10399198	0.449	0.653396	0.931133
POAG	HSD17B14	19	49316274	49339935	-0.447	0.654875	0.931133
POAG	TNFSF13B	13	108903588	108960832	0.4447	0.6565	0.931133
POAG	JAM3	11	133938820	134021896	-0.44317	0.65764	0.931133
POAG	MYOM2	8	1993155	2113475	-0.443	0.6578	0.931133
POAG	TLR1	4	38792298	38858438	0.442	0.65849	0.931133
POAG	TFPI2	7	93514709	93520303	0.4414	0.65892	0.931133
POAG	CLEC14A	14	38723308	38725574	-0.4403	0.66	0.931133
POAG	EIF2AK3	2	88856259	88927094	-0.4399	0.66	0.931133
POAG	TFF3	21	43731777	43735761	-0.4399	0.66	0.931133
POAG	FSHB	11	30252563	30256808	-0.43949	0.6603	0.931133
POAG	SPON1	11	13984236	14289430	0.439	0.66066	0.931133
POAG	TNFRSF14	1	2487078	2496821	0.4383	0.661182	0.931133
POAG	CRH	8	67088617	67090960	-0.438	0.6614	0.931133
POAG	ATOX1	5	151121877	151152093	-0.4368	0.66226	0.931133
POAG	PTH1R	3	46919236	46945289	-0.4357	0.66302	0.931133
POAG	PDZD2	5	31639517	32111037	0.4353	0.663372	0.931133
POAG	CHI3L1	1	203148059	203155877	-0.435	0.663562	0.931133
POAG	TGFA	2	70674412	70781325	-0.4325	0.665	0.931133
POAG	MAN2B2	4	6576902	6625089	-0.433	0.66501	0.931133
POAG	A1BG	19	58856544	58864865	-0.4318	0.665854	0.931133
POAG	ST13	22	41220539	41253026	-0.432	0.666	0.931133
POAG	NIT1	1	161087876	161095235	-0.4314	0.666176	0.931133
POAG	C8B	1	57394883	57431813	0.43	0.667196	0.931133
POAG	CDHR1	10	85954391	85979377	0.42983	0.667321	0.931133
POAG	CA2	8	86376081	86393722	-0.4295	0.6676	0.931133
POAG	FGFR2	10	123237848	123357972	0.42892	0.667984	0.931133
POAG	ROR1	1	64239693	64647181	0.428	0.668651	0.931133
POAG	ZFYVE19	15	41099284	41107282	-0.427	0.669379	0.931133
POAG	FLT4	5	180028506	180076624	-0.4266	0.669692	0.931133
POAG	SPINK2	4	57676026	57687908	0.425	0.67084	0.931133
POAG	CLSTN3	12	7282294	7311541	-0.425	0.67084	0.931133
POAG	GDNF	5	37812779	37839788	0.4249	0.670877	0.931133
POAG	CALCB	11	14926543	15103888	0.42388	0.67165	0.931133
POAG	POMC	2	25383722	25391772	-0.4228	0.672	0.931133
POAG	PCSK9	1	55505221	55530525	0.423	0.672295	0.931133
POAG	F3	1	94994781	95007356	0.4219	0.673065	0.931133
POAG	NAP1L4	11	2965661	3013607	0.42133	0.67351	0.931133
POAG	COCH	14	31343720	31364271	0.42	0.674	0.931133
POAG	CD207	2	71057345	71062952	-0.421	0.674	0.931133
POAG	CLEC1A	12	10222153	10264226	-0.418	0.67595	0.931588
POAG	CD109	6	74405508	74538040	-0.418	0.67595	0.931588
POAG	TNFSF10	3	172223298	172241297	0.4179	0.676	0.931588
POAG	IL6R	1	154377669	154441926	-0.415	0.678142	0.933396
POAG	DPEP2	16	68021297	68034489	-0.4138	0.679007	0.933396
POAG	DBNL	7	44084239	44109055	-0.4125	0.67997	0.933396
POAG	PXN	12	120648242	120703574	-0.412	0.68034	0.933396
POAG	ADAMTS15	11	130318869	130346536	0.41144	0.68075	0.933396
POAG	NELL2	12	44902058	45315631	0.4113	0.68084	0.933396
POAG	PRTG	15	55903744	56035288	0.41	0.681806	0.933396
POAG	NTRK3	15	88402982	88799999	0.4088	0.682677	0.933396
POAG	MSLN	16	810762	818865	0.408	0.683274	0.933396
POAG	SIGLEC7	19	51645556	51656783	-0.4077	0.683468	0.933396
POAG	NAGPA	16	5074845	5084142	-0.407	0.683988	0.933396
POAG	RBP2	3	139171726	139199589	0.407	0.68401	0.933396
POAG	VCAN	5	82767284	82878122	0.404	0.686213	0.933396
POAG	VWA1	1	1370241	1378262	-0.4	0.689157	0.933396
POAG	KLK13	19	51559463	51568371	0.399	0.689893	0.933396
POAG	PEPD	19	33877856	34012700	-0.399	0.689893	0.933396
POAG	FGFR4	5	176513887	176525145	0.398	0.69063	0.933396
POAG	APP	21	27252861	27543446	-0.3965	0.6917	0.933396
POAG	NTRK2	9	87283466	87641985	0.3963	0.692	0.933396
POAG	ADGRE1	19	6887577	6940470	0.396	0.692105	0.933396
POAG	APOH	17	64208151	64252643	-0.395	0.692843	0.933396
POAG	SDC4	20	43953928	43977064	0.395	0.69286	0.933396
POAG	FABP9	8	82370576	82373814	-0.3944	0.6933	0.933396
POAG	IL1RL1	2	102927962	102968497	-0.393	0.694	0.933396
POAG	TNR	1	175284330	175712906	-0.393	0.694319	0.933396
POAG	TTR	18	29171689	29178984	-0.392	0.6948	0.933396
POAG	MAD1L1	7	1855429	2272878	-0.3923	0.69482	0.933396
POAG	TNFRSF12A	16	3068446	3072384	0.3922	0.694881	0.933396
POAG	TNIP1	5	150409506	150473138	0.392	0.695092	0.933396
POAG	ACOX1	17	73937588	73975444	0.39194	0.695102	0.933396
POAG	CCL21	9	34709002	34710121	-0.3897	0.697	0.933396
POAG	CEACAM20	19	45005729	45033811	-0.3891	0.697216	0.933396
POAG	MXRA8	1	1288069	1297157	0.3885	0.697629	0.933396
POAG	ANGPTL4	19	8428173	8439257	0.388	0.698016	0.933396
POAG	ERBB4	2	212240442	213403565	0.3847	0.7	0.933396
POAG	FBP1	9	97365415	97402531	0.385	0.7	0.933396
POAG	SEMA3F	3	50192478	50226508	-0.3846	0.70052	0.933396
POAG	PRTFDC1	10	25137536	25241533	-0.38459	0.700541	0.933396
POAG	IDUA	4	980785	998294	-0.384	0.70098	0.933396
POAG	PNLIPRP2	10	118380465	118404654	0.383	0.70172	0.933396
POAG	CREG1	1	167498914	167523004	0.3816	0.702758	0.933396
POAG	SKAP1	17	46210802	46507637	0.38154	0.702806	0.933396
POAG	DCTPP1	16	30434940	30441396	0.3807	0.703394	0.933396
POAG	MBL2	10	54525140	54531460	0.38	0.703945	0.933396
POAG	IFNL1	19	39786965	39789313	-0.3794	0.70442	0.933396
POAG	DECR1	8	91013633	91064320	-0.3791	0.7046	0.933396
POAG	OLFM4	13	53602894	53626192	0.379	0.7047	0.933396
POAG	TNFAIP8	5	118604387	118735383	-0.3788	0.704803	0.933396
POAG	AHSP	16	31539185	31540124	-0.3784	0.705151	0.933396
POAG	VSIG10	12	118501398	118573831	0.377	0.70617	0.933396
POAG	LILRB5	19	54753289	54761164	0.376	0.706917	0.933396
POAG	EHD3	2	31457203	31492313	-0.3758	0.707	0.933396
POAG	TP53BP1	15	43695259	43802926	0.3741	0.708321	0.933396
POAG	NUDT2	9	34329504	34343711	0.3729	0.709	0.933396
POAG	IL22RA1	1	24446261	24469611	0.3732	0.70901	0.933396
POAG	CCL3	17	34415602	34417515	-0.373	0.709148	0.933396
POAG	ENO2	12	7022909	7032861	-0.3728	0.7093	0.933396
POAG	ACAA1	3	38144620	38178733	0.3717	0.7101	0.933396
POAG	KLK12	19	51532348	51538486	0.371	0.710638	0.933396
POAG	BPIFB2	20	31595406	31611515	0.37	0.71138	0.933396
POAG	BST2	19	17513748	17516457	0.3698	0.711565	0.933396
POAG	REG3G	2	79252812	79255631	0.3695	0.712	0.933396
POAG	HMOX1	22	35776354	35790207	0.367	0.714	0.933396
POAG	DCN	12	91534261	91576900	0.3647	0.71531	0.933396
POAG	TLR4	9	120466610	120479149	0.3634	0.716	0.933396
POAG	SAA4	11	18252896	18258440	0.36291	0.71667	0.933396
POAG	GGT1	22	24979718	25024972	0.363	0.717	0.933396
POAG	ABHD14B	3	52002526	52017425	0.3624	0.71708	0.933396
POAG	CASP8	2	202098166	202152434	-0.3614	0.718	0.933396
POAG	UROS	10	127473549	127511817	0.3595	0.719222	0.933396
POAG	MTHFSD	16	86563782	86588841	0.358	0.720343	0.933396
POAG	LGALS8	1	236681300	236716281	-0.356	0.721841	0.933396
POAG	GKN1	2	69201705	69208106	0.3564	0.722	0.933396
POAG	RBPMS2	15	65032091	65067786	-0.3553	0.722367	0.933396
POAG	FKBP1B	2	24272571	24286551	0.3551	0.723	0.933396
POAG	LTBR	12	6484211	6500737	-0.354	0.72334	0.933396
POAG	ERP44	9	102741461	102861322	0.3529	0.724	0.933396
POAG	C1QL2	2	119913819	119916465	-0.3521	0.725	0.933396
POAG	AFP	4	74296855	74321891	0.3503	0.72611	0.933396
POAG	KYNU	2	143635067	143813401	0.349	0.727	0.933396
POAG	SUSD1	9	114803065	114937688	-0.3489	0.727	0.933396
POAG	SEZ6L	22	26565440	26779563	0.35	0.727	0.933396
POAG	ICAM1	19	10381511	10397291	0.349	0.727089	0.933396
POAG	CTSD	11	1773982	1785803	0.348	0.72784	0.933396
POAG	AMIGO2	12	47469490	47473734	0.3472	0.72845	0.933396
POAG	CES1	16	55836763	55867249	0.347	0.728591	0.933396
POAG	FCRL6	1	159770301	159786041	0.347	0.728591	0.933396
POAG	DDX58	9	32455703	32526322	-0.3447	0.73	0.933396
POAG	SELENOP	5	42799982	42887494	-0.3446	0.730398	0.933396
POAG	COL2A1	12	48366748	48398269	0.3445	0.73048	0.933396
POAG	NCS1	9	132934857	132999583	0.3439	0.731	0.933396
POAG	SPARC	5	151040657	151066726	-0.3433	0.731339	0.933396
POAG	CD4	12	6896024	6929974	-0.343	0.73156	0.933396
POAG	CD6	11	60739152	60787849	-0.343	0.7316	0.933396
POAG	PRG3	11	57144242	57148623	0.34251	0.73196	0.933396
POAG	CD27	12	6554033	6560884	0.342	0.73235	0.933396
POAG	VWC2L	2	215275789	215443683	-0.3412	0.733	0.933396
POAG	STC1	8	23699428	23712320	-0.3411	0.733	0.933396
POAG	MDGA1	6	37598455	37667082	0.341	0.7331	0.933396
POAG	GBP1	1	89518002	89531043	-0.341	0.733104	0.933396
POAG	KIR3DL1	19	55327923	55342233	0.337	0.736117	0.93559
POAG	ITGBL1	13	102104944	102373206	-0.3361	0.7368	0.93559
POAG	PTK7	6	43044006	43129457	0.33453	0.73798	0.93559
POAG	HEG1	3	124684554	124774802	-0.334	0.73836	0.93559
POAG	CPA2	7	129906667	129929638	-0.333	0.73913	0.93559
POAG	ITGAM	16	31271311	31344213	0.3313	0.740434	0.93559
POAG	CXADR	21	18884700	18965897	0.3306	0.7409	0.93559
POAG	COQ7	16	19078921	19091417	-0.3303	0.741198	0.93559
POAG	CPB2	13	46627321	46679211	-0.33	0.7414	0.93559
POAG	PLA2G7	6	46671938	46703430	0.32996	0.74143	0.93559
POAG	GALNT2	1	230193737	230417870	-0.326	0.744424	0.93559
POAG	SCGB3A1	5	180017103	180018540	-0.3257	0.744651	0.93559
POAG	ADAMTS4	1	161154098	161168846	0.3254	0.744902	0.93559
POAG	CA5A	16	87915152	87970135	-0.325	0.745181	0.93559
POAG	HBQ1	16	230452	231180	0.325	0.745181	0.93559
POAG	PIGR	1	207101863	207119811	0.3237	0.746187	0.93559
POAG	CLEC5A	7	141627157	141646807	-0.323	0.7467	0.93559
POAG	FADD	11	70049269	70053496	-0.32279	0.74686	0.93559
POAG	NFKBIE	6	44225903	44233525	-0.32206	0.74741	0.93559
POAG	PON2	7	95034175	95064641	0.321	0.74821	0.93559
POAG	APRT	16	88875747	88878352	-0.3201	0.748894	0.93559
POAG	SUSD2	22	24577227	24585078	0.319	0.75	0.93559
POAG	MAP4K5	14	50885219	51027844	0.3189	0.75	0.93559
POAG	TEK	9	27109139	27230173	-0.319	0.75	0.93559
POAG	AREG	4	75310851	75320726	0.3185	0.75008	0.93559
POAG	CDH23	10	73156691	73575704	-0.31842	0.750169	0.93559
POAG	HGFAC	4	3443614	3451222	-0.318	0.75048	0.93559
POAG	APOBR	16	28505970	28510291	0.318	0.750485	0.93559
POAG	CNP	17	40118759	40129749	0.317	0.751244	0.935839
POAG	EDIL3	5	83236373	83680611	0.3159	0.75208	0.93594
POAG	APOA4	11	116691416	116694022	-0.31391	0.75359	0.93594
POAG	IMPA1	8	82570196	82598928	-0.3136	0.7538	0.93594
POAG	KIAA0319	6	24544332	24646383	0.313	0.75428	0.93594
POAG	RSPO3	6	127439749	127518910	0.31225	0.75485	0.93594
POAG	PTPRK	6	128289924	128841819	-0.31195	0.75508	0.93594
POAG	CCL23	17	34340096	34345005	-0.311	0.755801	0.93594
POAG	CCL15	17	34323476	34329084	0.311	0.755801	0.93594
POAG	ENTPD6	20	25176329	25207365	-0.309	0.75732	0.93619
POAG	MIF	22	24236191	24237414	-0.308	0.758	0.93619
POAG	TOR1AIP1	1	179851177	179894135	-0.307	0.758843	0.93619
POAG	TIMM10	11	57295936	57298276	0.30679	0.759	0.93619
POAG	LCP1	13	46700055	46786006	0.306	0.7596	0.93619
POAG	CDCP1	3	45123770	45187914	-0.3056	0.75992	0.93619
POAG	FAM3C	7	120988905	121036418	-0.3056	0.75992	0.93619
POAG	BMPER	7	33944523	34195484	-0.3041	0.76102	0.936855
POAG	CLMP	11	122940573	123065989	0.302	0.76265	0.937485
POAG	TNN	1	175036994	175117202	0.302	0.762652	0.937485
POAG	CA1	8	86239837	86291243	-0.3005	0.7638	0.938207
POAG	EPHA2	1	16450832	16482582	0.2972	0.766335	0.939282
POAG	SUMF2	7	56131695	56148363	0.297	0.76649	0.939282
POAG	GRIK2	6	101846664	102517958	0.29653	0.76683	0.939282
POAG	ISM1	20	13202418	13281298	-0.2952	0.76786	0.939282
POAG	JAM2	21	27011584	27089874	0.2943	0.7685	0.939282
POAG	GSTA3	6	52761437	52774483	-0.294	0.76876	0.939282
POAG	GSTA1	6	52656462	52668708	-0.294	0.76876	0.939282
POAG	ANGPT2	8	6357172	6420930	0.2921	0.7702	0.939282
POAG	PCSK7	11	117075053	117103241	0.292	0.77029	0.939282
POAG	THBS2	6	169615875	169654139	-0.292	0.77029	0.939282
POAG	NHLRC3	13	39612443	39624246	0.2898	0.772	0.939529
POAG	PKD2	4	88928820	88998929	-0.2886	0.77288	0.939529
POAG	GIPC2	1	78445226	78604133	-0.2884	0.773031	0.939529
POAG	PKD1	16	2138711	2185899	0.2883	0.773104	0.939529
POAG	F7	13	113760102	113774995	-0.288	0.7733	0.939529
POAG	ADAM8	10	135075907	135090372	-0.285	0.775644	0.941515
POAG	DPT	1	168664697	168698502	0.283	0.777177	0.941515
POAG	AGT	1	230838269	230850043	-0.283	0.777177	0.941515
POAG	IL32	16	3115298	3132193	0.2811	0.778666	0.941515
POAG	PDCD1LG2	9	5510570	5571254	-0.281	0.779	0.941515
POAG	RET	10	43572475	43625799	-0.28	0.779478	0.941515
POAG	STK4	20	43595115	43708600	-0.28	0.77948	0.941515
POAG	SLITRK6	13	86366925	86373623	0.28	0.7795	0.941515
POAG	NUMB	14	73741815	73930348	-0.2797	0.78	0.941515
POAG	RPA2	1	28218035	28241257	-0.2762	0.782374	0.9437
POAG	IGFBP1	7	45927956	45933267	0.2752	0.78315	0.943955
POAG	CD69	12	9905082	9913497	0.2728	0.78498	0.944254
POAG	TRAF2	9	139776364	139821059	0.273	0.785	0.944254
POAG	PLXNA4	7	131808091	132333447	0.2717	0.78586	0.944254
POAG	CD48	1	160648536	160681641	0.271	0.786391	0.944254
POAG	HPCAL1	2	10443015	10567743	0.2709	0.787	0.944254
POAG	ITPA	20	3189514	3204516	-0.269	0.78793	0.944254
POAG	GFRAL	6	55192267	55267291	0.26858	0.78825	0.944254
POAG	HPSE	4	84213614	84256306	0.268	0.78867	0.944254
POAG	MANSC1	12	12478990	12503475	0.2679	0.78881	0.944254
POAG	FAS	10	90750339	90775542	0.26755	0.789042	0.944254
POAG	CCL11	17	32612687	32615353	-0.26617	0.790105	0.94485
POAG	RRM2B	8	103216730	103251346	0.2649	0.7911	0.945365
POAG	PPP1R12A	12	80167343	80329240	-0.264	0.79178	0.945502
POAG	S100P	4	6694796	6698897	0.2612	0.79392	0.947381
POAG	AP1G2	14	24028774	24037279	0.2587	0.796	0.947577
POAG	DHRS4L2	14	24439083	24475617	0.2589	0.796	0.947577
POAG	SAMD9L	7	92759368	92777682	-0.2584	0.7961	0.947577
POAG	KRT8	12	53290971	53343738	0.2581	0.79635	0.947577
POAG	CACNB3	12	49207577	49222724	0.2552	0.79859	0.947962
POAG	SMPD1	11	6411661	6416228	-0.255	0.79872	0.947962
POAG	OLR1	12	10310900	10324737	0.2548	0.79887	0.947962
POAG	RAPGEF2	4	160025330	160281321	-0.2547	0.79894	0.947962
POAG	REG1B	2	79312156	79315145	-0.253	0.8	0.948547
POAG	NSFL1C	20	1422807	1454487	-0.2523	0.80078	0.9488
POAG	CHL1	3	238279	451100	-0.25	0.80259	0.949767
POAG	ACADSB	10	124768495	124817827	-0.24948	0.802986	0.949767
POAG	CRYZL1	21	34961647	35016232	0.2491	0.8033	0.949767
POAG	TADA3	3	9821544	9834695	-0.248	0.80413	0.950077
POAG	VIT	2	36923833	37041935	0.247	0.805	0.950434
POAG	CD46	1	207925402	207968858	0.2457	0.80593	0.950861
POAG	GALNT5	2	158114110	158170723	0.2444	0.807	0.950932
POAG	CD1C	1	158259576	158263420	-0.2438	0.807403	0.950932
POAG	GMPR2	14	24701628	24708448	0.2435	0.808	0.950932
POAG	EDDM3B	14	21236586	21239107	0.24	0.81	0.950932
POAG	IL10RA	11	117857063	117873752	-0.23962	0.81062	0.950932
POAG	PLA2G15	16	68279207	68294965	-0.2393	0.81085	0.950932
POAG	SERPINA11	14	94908801	94919127	0.239	0.811	0.950932
POAG	PHYKPL	5	177635498	177659792	-0.2391	0.811055	0.950932
POAG	PSG1	19	43370616	43383974	-0.239	0.811106	0.950932
POAG	PCDH9	13	66876966	67804577	-0.2348	0.8144	0.954125
POAG	CYB5R2	11	7686331	7698453	-0.23374	0.81518	0.954371
POAG	ARHGAP25	2	68906733	69053965	0.2298	0.818	0.957003
POAG	SH3BP1	22	38030661	38062939	-0.227	0.82	0.957978
POAG	MEP1B	18	29765032	29800367	-0.226	0.8212	0.957978
POAG	FURIN	15	91411822	91426688	0.2256	0.821507	0.957978
POAG	TYMP	22	50964181	50968485	-0.225	0.822	0.957978
POAG	S100A12	1	153346182	153348125	0.2248	0.82213	0.957978
POAG	ANXA4	2	69871557	70054232	-0.2233	0.823	0.957978
POAG	CPM	12	69235977	69365350	0.2236	0.82305	0.957978
POAG	TGFBI	5	135364584	135399507	0.223	0.823536	0.957978
POAG	SIGLEC6	19	52022779	52035110	-0.222	0.824314	0.957978
POAG	MEPE	4	88742563	88767969	0.2217	0.82456	0.957978
POAG	SCLY	2	238969530	239008054	0.2193	0.826	0.958941
POAG	IL1R2	2	102608306	102645006	-0.218	0.827	0.958941
POAG	FASLG	1	172628158	172636014	0.2184	0.827108	0.958941
POAG	TRIM58	1	248020501	248041507	-0.214	0.830538	0.96134
POAG	SERPING1	11	57364860	57382326	0.2138	0.8307	0.96134
POAG	SPINK1	5	147204131	147211349	-0.213	0.831327	0.96134
POAG	PRC1	15	91509268	91538859	-0.212	0.832107	0.96134
POAG	BST1	4	15704573	15739936	0.212	0.83211	0.96134
POAG	NT5E	6	86159302	86205509	0.211	0.83289	0.96134
POAG	PTPRM	18	7566780	8406859	-0.211	0.8332	0.96134
POAG	TAB2	6	149539777	149732749	-0.20561	0.83709	0.96292
POAG	IGFBP6	12	53491220	53496129	0.2051	0.83747	0.96292
POAG	CEACAM5	19	42212504	42233718	0.205	0.837587	0.96292
POAG	DSCAM	21	41382926	42219065	-0.205	0.8376	0.96292
POAG	VSNL1	2	17720393	17838285	0.204	0.838	0.96292
POAG	SCRN1	7	29959719	30029905	0.2043	0.83809	0.96292
POAG	RNASE10	14	20973696	20979328	-0.203	0.839	0.96292
POAG	IFNLR1	1	24480647	24514449	-0.2023	0.839656	0.96292
POAG	SUGP1	19	19386827	19431653	-0.202	0.839917	0.96292
POAG	CD84	1	160510885	160549306	-0.2015	0.840325	0.96292
POAG	CRNN	1	152381719	152386739	-0.198	0.843045	0.963789
POAG	ST3GAL1	8	134467091	134584183	-0.1975	0.8435	0.963789
POAG	GAS6	13	114523522	114567040	0.197	0.8438	0.963789
POAG	RNASET2	6	167342992	167370679	0.197	0.84383	0.963789
POAG	MASP1	3	186935073	187009810	-0.1949	0.84544	0.963789
POAG	SLAMF6	1	160454820	160493052	-0.1946	0.845742	0.963789
POAG	ACY3	11	67410026	67418130	-0.19392	0.84624	0.963789
POAG	STAT2	12	56735381	56753939	-0.1936	0.8465	0.963789
POAG	SPINT1	15	41136216	41150405	-0.193	0.846959	0.963789
POAG	ICAM3	19	10444452	10450499	0.193	0.846959	0.963789
POAG	FSTL1	3	120111140	120170100	0.1908	0.8487	0.963789
POAG	APOD	3	195295573	195311076	-0.1904	0.84903	0.963789
POAG	QDPR	4	17461884	17513857	-0.19	0.84931	0.963789
POAG	MAMDC2	9	72658497	72841886	-0.1892	0.85	0.963789
POAG	MSR1	8	15965387	16424999	0.1888	0.8502	0.963789
POAG	USP28	11	113668596	113746292	-0.18873	0.8503	0.963789
POAG	VSTM1	19	54544079	54567207	0.188	0.850877	0.96379
POAG	PAMR1	11	35453370	35551848	0.184	0.85401	0.96634
POAG	REG1A	2	79347488	79350545	0.1833	0.855	0.96634
POAG	SPRR3	1	152974223	152976332	-0.1813	0.8561	0.96634
POAG	CDH5	16	66400525	66438689	0.1802	0.857025	0.96634
POAG	CCL2	17	32582237	32584222	0.18011	0.857066	0.96634
POAG	PTPRN2	7	157331750	158380480	0.1798	0.85734	0.96634
POAG	SHISA5	3	48509197	48542259	0.178	0.85872	0.96634
POAG	CD8A	2	87011733	87035519	-0.178	0.859	0.96634
POAG	LY9	1	160765864	160798051	0.177	0.859508	0.96634
POAG	IGSF3	1	117117021	117210377	0.1767	0.859748	0.96634
POAG	MSRA	8	9911778	10286401	-0.1756	0.8606	0.96634
POAG	PMVK	1	154897210	154909467	0.1742	0.861675	0.96634
POAG	NAGA	22	42454358	42466846	-0.171	0.864	0.96634
POAG	IL7	8	79587978	79717758	0.17	0.865	0.96634
POAG	IGF2R	6	160390131	160534539	0.17	0.86501	0.96634
POAG	IL7R	5	35852797	35879705	0.17	0.86501	0.96634
POAG	SNX2	5	122110691	122165803	0.17	0.865045	0.96634
POAG	VSIG2	11	124617368	124622134	-0.1689	0.86587	0.96634
POAG	CXCL12	10	44865613	44881941	-0.16855	0.866152	0.96634
POAG	CLSPN	1	36185819	36235568	-0.1679	0.866659	0.96634
POAG	CDHR2	5	175969512	176022975	-0.1675	0.866983	0.96634
POAG	EDN1	6	12290596	12297427	0.16711	0.86728	0.96634
POAG	COL24A1	1	86194916	86622626	-0.1669	0.867453	0.96634
POAG	DKK4	8	42231586	42234750	-0.1668	0.8675	0.96634
POAG	PRSS8	16	31142754	31147083	0.1655	0.868546	0.96634
POAG	CALB1	8	91070836	91107703	-0.1632	0.8703	0.96634
POAG	FCRL5	1	157483167	157522310	0.163	0.870518	0.96634
POAG	CTSF	11	66330934	66336312	-0.16211	0.87122	0.96634
POAG	CD36	7	79998891	80308593	0.162	0.87131	0.96634
POAG	BSG	19	571277	583493	0.1613	0.871837	0.96634
POAG	GALNT7	4	174089904	174245118	0.1613	0.87185	0.96634
POAG	NELL1	11	20691097	21597227	0.161	0.87209	0.96634
POAG	FHIT	3	59735036	61237133	-0.1609	0.87219	0.96634
POAG	ANPEP	15	90328120	90358633	0.1593	0.873398	0.967038
POAG	LRRN1	3	3841121	3889387	0.158	0.87446	0.967574
POAG	LEPR	1	65886335	66107242	-0.1567	0.8755	0.967901
POAG	CD58	1	117057157	117113661	0.1552	0.876662	0.967901
POAG	RBP1	3	139236276	139258671	-0.155	0.87681	0.967901
POAG	PADI2	1	17393256	17445930	-0.1547	0.87707	0.967901
POAG	PSTPIP2	18	43563502	43652238	0.153	0.8783	0.968312
POAG	VSTM2L	20	36531506	36573752	-0.1527	0.8786	0.968312
POAG	SSC5D	19	55999771	56030465	0.152	0.879187	0.968321
POAG	GFAP	17	42980529	42994305	0.14895	0.881593	0.969617
POAG	HRC	19	49654455	49658681	0.1482	0.88222	0.969617
POAG	FGF21	19	49258816	49261587	-0.1481	0.882261	0.969617
POAG	FCGR2A	1	161475220	161493803	-0.147	0.883132	0.969617
POAG	CRHBP	5	76248538	76276983	0.146	0.883921	0.969617
POAG	SCG3	15	51973550	52013228	-0.145	0.884711	0.969617
POAG	TIMD4	5	156346293	156390266	0.1446	0.884993	0.969617
POAG	TST	22	37406900	37416224	-0.144	0.885	0.969617
POAG	AMBN	4	71457973	71473005	0.1425	0.88669	0.969873
POAG	CLGN	4	141309609	141349122	-0.141	0.88787	0.969873
POAG	IL20RB	3	136665072	136729927	0.1407	0.88811	0.969873
POAG	ACRBP	12	6747241	6756626	0.1402	0.8885	0.969873
POAG	ENPP7	17	77704681	77716021	0.14	0.88866	0.969873
POAG	SELL	1	169659808	169680839	0.139	0.88945	0.969873
POAG	EGF	4	110834040	110933422	0.1383	0.89	0.969873
POAG	FAP	2	163027194	163101661	-0.1377	0.89	0.969873
POAG	PTGR1	9	114312002	114362135	-0.137	0.891	0.969873
POAG	FXYD5	19	35645633	35660786	0.137	0.891031	0.969873
POAG	ADAM23	2	207308263	207485854	0.136	0.892	0.970296
POAG	CD177	19	43857811	43867324	-0.134	0.893403	0.971191
POAG	OGFR	20	61436187	61445352	-0.132	0.89498	0.971489
POAG	SULT1A1	16	28616517	28634946	-0.1312	0.895603	0.971489
POAG	SIRPA	20	1874813	1921238	-0.131	0.89578	0.971489
POAG	AMBP	9	116822407	116840752	0.1312	0.896	0.971489
POAG	PSAP	10	73576055	73611132	0.12865	0.897637	0.972634
POAG	DDC	7	50526134	50633154	-0.127	0.89894	0.972786
POAG	AFAP1	4	7760441	7941653	0.127	0.89894	0.972786
POAG	LIFR	5	38475065	38608456	-0.1248	0.900705	0.973472
POAG	TNFRSF1A	12	6437923	6451280	-0.1243	0.90109	0.973472
POAG	BCHE	3	165490692	165555260	0.124	0.90132	0.973472
POAG	SELE	1	169691782	169733846	0.1224	0.902618	0.973921
POAG	GMPR	6	16238811	16295780	0.122	0.9029	0.973921
POAG	NPTX1	17	78440948	78451643	-0.121	0.903691	0.974146
POAG	CASP1	11	104896170	104905977	-0.12	0.90448	0.9742
POAG	THTPA	14	24025197	24029480	-0.118	0.906	0.9742
POAG	PFKFB2	1	207207711	207254369	0.118	0.906058	0.9742
POAG	SERPINI2	3	167159577	167196792	-0.118	0.90607	0.9742
POAG	NPL	1	182758428	182799519	0.1152	0.908265	0.975933
POAG	PLAU	10	75668935	75677255	-0.11216	0.910698	0.97765
POAG	TGFB1	19	41807492	41859816	-0.1113	0.911351	0.97765
POAG	OSCAR	19	54597933	54606000	-0.111	0.911616	0.97765
POAG	GLT8D2	12	104382762	104457961	-0.1083	0.91377	0.979034
POAG	STC2	5	172741716	172756506	-0.107	0.914799	0.979034
POAG	CHRDL2	11	74407474	74442430	0.106	0.91558	0.979034
POAG	CLIC5	6	45866188	46048132	0.10562	0.91588	0.979034
POAG	YOD1	1	207217194	207226325	0.1047	0.916614	0.979034
POAG	CCL5	17	34198495	34207797	0.10296	0.917992	0.979034
POAG	B2M	15	45003675	45011075	0.101	0.91955	0.979034
POAG	ASGR1	17	7076750	7082883	0.10093	0.919605	0.979034
POAG	CASP7	10	115438921	115490666	0.10085	0.919671	0.979034
POAG	ECE1	1	21543740	21671997	-0.1002	0.92016	0.979034
POAG	TXNDC15	5	134209493	134237215	0.1	0.920344	0.979034
POAG	ECHDC3	10	11784365	11806069	-0.1	0.920344	0.979034
POAG	ADIPOQ	3	186560479	186576252	0.0993	0.92088	0.979034
POAG	ITGB2	21	46305868	46351904	-0.0991	0.9211	0.979034
POAG	RTBDN	19	12936292	12946242	0.0979	0.921979	0.979239
POAG	RTN4IP1	6	107019846	107077362	-0.09611	0.92343	0.979239
POAG	VMO1	17	4688580	4689728	-0.096	0.923521	0.979239
POAG	C9	5	39284364	39424970	0.0951	0.924259	0.979239
POAG	ADA	20	43248163	43280874	-0.094	0.92511	0.979239
POAG	LILRA5	19	54818353	54824409	0.0937	0.925317	0.979239
POAG	SLAMF7	1	160708847	160724611	-0.093	0.925904	0.979239
POAG	PTPRS	19	5158506	5340814	0.0929	0.925975	0.979239
POAG	VEGFA	6	43737921	43754224	-0.092	0.9267	0.979387
POAG	SHMT1	17	18231174	18266877	-0.091	0.927493	0.979523
POAG	GZMH	14	25075686	25078905	0.0902	0.928	0.979523
POAG	PACS2	14	105766900	105864484	-0.0888	0.929	0.97996
POAG	ITGB7	12	53585102	53601091	-0.085	0.93226	0.98075
POAG	RHOC	1	113243728	113250056	-0.0843	0.932839	0.98075
POAG	CTRL	16	67961543	67966317	0.0842	0.932873	0.98075
POAG	NFASC	1	204797779	204991950	0.084	0.933056	0.98075
POAG	ADM	11	10326227	10328944	-0.08336	0.93357	0.98075
POAG	PVR	19	45147098	45166850	-0.083	0.933852	0.98075
POAG	CTSS	1	150702672	150738433	-0.083	0.933852	0.98075
POAG	FAM3B	21	42676139	42729358	0.082	0.9346	0.98092
POAG	PRSS27	16	2762419	2770552	-0.0813	0.935197	0.980931
POAG	CFI	4	110661850	110723335	0.0805	0.9358	0.980948
POAG	DDAH1	1	85784164	86044046	0.0776	0.938121	0.982765
POAG	TP53I3	2	24300303	24308731	-0.076	0.939	0.983071
POAG	CD248	11	66081958	66084515	0.0757	0.93966	0.983133
POAG	CD2AP	6	47445525	47594999	0.074	0.94101	0.983133
POAG	MTIF3	13	28009780	28024728	0.0738	0.9412	0.983133
POAG	TMPRSS11D	4	68686594	68749750	-0.0735	0.94141	0.983133
POAG	FXN	9	71650175	71715094	-0.0715	0.943	0.983476
POAG	SLAMF1	1	160577890	160617085	-0.0711	0.943301	0.983476
POAG	C2orf69	2	200775979	200820658	0.0701	0.944	0.983476
POAG	CXCL14	5	134906369	134914969	0.0701	0.94409	0.983476
POAG	IGF1R	15	99192200	99507759	0.0691	0.944925	0.983733
POAG	TINAGL1	1	32042086	32053287	0.0675	0.946182	0.984429
POAG	TEX101	19	43905648	43922749	0.064	0.94897	0.985416
POAG	NOMO1	16	14927538	14990017	0.0621	0.950516	0.985416
POAG	HDDC2	6	125541108	125623224	0.061	0.95136	0.985416
POAG	CCL13	17	32683471	32685629	0.06043	0.95181	0.985416
POAG	APPL2	12	105567074	105630016	0.0597	0.95241	0.985416
POAG	FCER1A	1	159259504	159278014	0.0583	0.953527	0.985416
POAG	TNFRSF10A	8	23047965	23082639	0.058	0.9537	0.985416
POAG	ARSB	5	78073032	78281910	0.058	0.953749	0.985416
POAG	VAT1	17	41166622	41177140	0.05772	0.953973	0.985416
POAG	TRIM21	11	4406127	4414926	0.0569	0.95462	0.985416
POAG	PLAT	8	42032751	42065242	-0.0567	0.9548	0.985416
POAG	RABEP1	17	5185560	5289132	0.05541	0.955809	0.985416
POAG	CACYBP	1	174968300	174980851	0.0543	0.956713	0.985416
POAG	KEL	7	142638201	142659768	0.054	0.95694	0.985416
POAG	PSME2	14	24612571	24616779	-0.054	0.957	0.985416
POAG	SERPINA9	14	94929054	94946026	-0.054	0.957	0.985416
POAG	AHCY	20	32868074	32899608	0.0537	0.95719	0.985416
POAG	HDGF	1	156711899	156736717	-0.053	0.957732	0.985416
POAG	ACE	17	61554422	61575741	0.052	0.958529	0.985629
POAG	PRTN3	19	840960	848175	0.051	0.959326	0.985843
POAG	TNFSF12	17	7452208	7461207	0.048	0.961716	0.987692
POAG	FETUB	3	186353758	186370930	-0.047	0.96251	0.987726
POAG	FGFBP2	4	15961866	15970932	-0.046	0.96331	0.987726
POAG	IL19	1	206972215	207016326	0.045	0.964107	0.987726
POAG	CRISP2	6	49660071	49681303	-0.045	0.96411	0.987726
POAG	ADAM9	8	38854388	38962663	-0.0438	0.9651	0.988135
POAG	BLVRB	19	40953696	40971747	-0.0416	0.966801	0.988266
POAG	FUOM	10	135168658	135171539	0.04149	0.966906	0.988266
POAG	PROC	2	128176003	128186822	-0.041	0.967	0.988266
POAG	ATRAID	2	27434895	27440046	-0.0402	0.968	0.988684
POAG	INHBB	2	121103719	121109384	-0.037	0.97	0.989187
POAG	NUB1	7	151038785	151075535	0.0371	0.97039	0.989187
POAG	TMEM106A	17	41363854	41372061	-0.037	0.970485	0.989187
POAG	VAMP8	2	85788685	85809154	0.0359	0.971	0.989187
POAG	RBP7	1	10057264	10076078	-0.0358	0.971449	0.989187
POAG	CLEC11A	19	51226586	51228975	-0.0347	0.972311	0.989437
POAG	CCL14	17	34310327	34314040	0.034	0.972877	0.989437
POAG	S100A11	1	152004982	152020383	-0.0319	0.974537	0.990523
POAG	CD244	1	160799950	160832645	-0.031	0.97527	0.990666
POAG	CPE	4	166282346	166419472	0.0289	0.97695	0.99177
POAG	CCL28	5	43376747	43412493	0.0272	0.97831	0.991857
POAG	PIK3IP1	22	31677579	31688520	0.026	0.979	0.991857
POAG	GSTT2B	22	24299601	24303373	-0.026	0.979	0.991857
POAG	PF4	4	74846794	74847841	-0.0258	0.97943	0.991857
POAG	HS6ST1	2	128994290	129076151	0.0256	0.98	0.991857
POAG	CEACAM16	19	45202421	45213986	-0.023	0.98165	0.992927
POAG	NXPH3	17	47653220	47661189	0.02222	0.982275	0.992958
POAG	SERPINA5	14	95027779	95059457	-0.0204	0.984	0.992983
POAG	IGDCC4	15	65673802	65715410	-0.0199	0.984107	0.992983
POAG	SERPINF2	17	1646130	1658562	-0.01941	0.984512	0.992983
POAG	MUC13	3	124624289	124672663	0.0182	0.98545	0.992983
POAG	HS3ST3B1	17	14204400	14252721	0.018	0.985639	0.992983
POAG	THBS4	5	79287134	79379110	-0.0177	0.985861	0.992983
POAG	CSF1	1	110452864	110473614	-0.0165	0.986832	0.993363
POAG	ABO	9	136125788	136150630	0.015	0.988	0.993941
POAG	CST5	20	23856572	23860387	0.011	0.99122	0.996581
POAG	TPMT	6	18128542	18155305	0.01	0.99202	0.996786
POAG	DLL1	6	170591294	170615653	-0.00711	0.99433	0.998365
POAG	IL1RAP	3	190231840	190377539	0.006	0.99521	0.998365
POAG	SERPINH1	11	75273101	75283828	0.00538	0.99571	0.998365
POAG	PARD3	10	34398488	35104253	-0.00442	0.99647	0.998365
POAG	MFAP4	17	19286755	19290553	0.00429	0.996575	0.998365
POAG	ENO3	17	4851387	4860426	-0.00289	0.997691	0.998647
POAG	EPS8L2	11	694438	727727	-0.00245	0.99805	0.998647
POAG	LHPP	10	126150403	126306457	0.001	0.999202	0.999202

## Sheet: Supplementary Table S4
Supplementary Table S4. Conditional analysis of 14 genes with other genes located within 1 Mb
*Definitions of column headings:Category: Disease categories used in the study; Protein: Gene symbols of the protein; CHR: Chromosome number; P0: Start position (bp) of the gene encoding the protein; P1: end position (bp) of the gene encoding the protein; PWAS.Z: Z-score from discovery PWAS analysis; PWAS.P: P-value from discovery PWAS analysis; JOINT.BETA: Effect estimate from conditional analys…
Category	Protein	CHR	P0	P1	PWAS.Z	PWAS.P	JOINT.BETA	JOINT.BETA.SE	JOINT.Z	JOINT.P
POAG	RABEPK	9	127962821	127996437	4.7	2.1e-06	4.7	1	4.7	2.1e-06
POAG	ADAMTS13	9	136279478	136324524	4.5	7e-06	4.5	1	4.5	7e-06
POAG	SEL1L	14	81937893	82000205	-4.2	2.2e-05	-4.2	1	-4.2	2.1e-05
POAG	TFPI	2	188328957	188430487	-4.2	2.3e-05	-4.2	1	-4.2	2.3e-05
POAG	TIMP3	22	33197687	33259030	-4.1	3.4e-05	-4.1	1	-4.1	3.4e-05
POAG	NFU1	2	69622882	69664760	4	7.7e-05	4	1	4	7.7e-05
POAG	ITGA11	15	68588871	68724501	-3.8	0.00013	-3.8	1	-3.8	0.00013
POAG	SLC9A3R2	16	2075357	2089027	-3.7	0.00019	-3.7	1	-3.7	0.00019
POAG	SERPINF1	17	1665253	1680868	-3.7	0.00021	-3.7	1	-3.7	0.00021
POAG	MEGF10	5	126626523	126801429	3.6	0.00026	3.6	1	3.6	0.00026
POAG	TP73	1	3569084	3652765	3.6	0.00028	3.6	1	3.6	0.00028

## Sheet: Supplementary Table S5
Supplementary Table S5. SMR analysis results of 11 associations selected from the PWAS
*Definitions of column headings: Outcome: Type of disease; ProbeChr: Chromosome number; Exposure: The name of the gene encoding the protein; Probe_bp: Start position (bp) of the gene encoding the protein; topSNP: The most significant SNP locus; topSNP_chr: The most significant SNPS loci in the chromosome; topSNP_bp: Start position (bp) of the topSNP_chr; A1: Effect allele; A2: Aternative allele; …
Outcome	ProbeChr	Exposure	Probe_bp	topSNP	topSNP_chr	topSNP_bp	A1	A2	Freq	b_GWAS	se_GWAS	p_GWAS	b_pQTL	se_pQTL	p_pQTL	b_SMR	se_SMR	p_SMR	p_HEIDI	nsnp_HEIDI	SMR_causal
POAG	9	ADAMTS13	133414358	rs2073933	9	133440154	G	A	0.347648	0.063746	0.0141885	7.0291e-06	0.295975	0.0078502	0	0.215376	0.0482773	8.14903e-06	0.000424145	20	NO
POAG	15	ITGA11	68296532	rs2306022	15	68335825	T	C	0.0715746	0.0453202	0.0247339	0.0669052	-0.359098	0.0129452	2.30973e-169	-0.126206	0.069028	0.0675005	0.344617	20	NO
POAG	5	MEGF10	127290796	rs1422313	5	127294324	T	C	0.456033	0.0525613	0.0145387	0.000300047	0.396662	0.00729849	0	0.132509	0.0367336	0.000309405	0.000385546	20	NO
POAG	2	NFU1	69396113	rs4346430	2	69441670	G	A	0.610429	-0.0567873	0.0143212	7.33128e-05	-0.083933	0.00769643	1.0856e-27	0.676579	0.181556	0.000194107	0.052107	20	YES
POAG	9	RABEPK	125200542	rs17337635	9	125196575	T	C	0.135992	0.0846312	0.0211257	6.17348e-05	0.206053	0.010936	3.43647e-79	0.410725	0.104817	8.91066e-05	0.00317712	20	NO
POAG	14	SEL1L	81471547	rs11499034	14	81506097	C	T	0.0214724	0.228843	0.0558092	4.12335e-05	-1.2545	0.0315322	0	-0.182418	0.0447229	4.52598e-05	0.575569	6	YES
POAG	17	SERPINF1	1762029	rs1136287	17	1769982	T	C	0.653374	-0.052647	0.0142238	0.000214467	0.268329	0.00763729	2.03631e-270	-0.196203	0.0533022	0.000232356	0.135684	11	YES
POAG	16	SLC9A3R2	2025356	rs3211995	16	2039005	A	G	0.173824	0.0582209	0.0178498	0.00110746	-0.147317	0.0102938	1.86175e-46	-0.395208	0.124273	0.00147193	0.192465	20	YES
POAG	2	TFPI	187464230	rs7586970	2	187478770	C	T	0.299591	-0.0646658	0.0152924	2.35142e-05	0.346989	0.00796234	0	-0.186363	0.0442787	2.56668e-05	0.173862	20	YES
POAG	22	TIMP3	32801705	rs5749504	22	32766845	T	C	0.718814	0.066445	0.0160398	3.43518e-05	-0.651519	0.00840469	0	-0.101985	0.0246542	3.52481e-05	0.00427772	20	NO
POAG	1	TP73	-	-	-	-	-	-	-	-	-	-	-	-	-	-	-	-	-	-	NO

## Sheet: Supplementary Table S6
Supplementary Table S6. Reverse Mendelian Randomization (MR) estimates assessing the causal effect of genetic liability to POAG on the levels of prioritized plasma proteins.
*Definitions of column headings: nsnp, number of single nucleotide polymorphisms used as instrumental variables; b, causal effect estimate (beta); se, standard error; pval, P-value.
exposure	outcome	method	nsnp	b	se	pval
POAG	NFU1	MR Egger	32	0.0765232	0.0349258	0.0363541
POAG	NFU1	Weighted median	32	0.0260666	0.0171716	0.129013
POAG	NFU1	Inverse variance weighted	32	0.00710612	0.012137	0.558216
POAG	NFU1	Simple mode	32	0.0355066	0.044942	0.435498
POAG	NFU1	Weighted mode	32	0.0384864	0.0480468	0.429218
POAG	TFPI	MR Egger	32	0.0319152	0.0327175	0.337124
POAG	TFPI	Weighted median	32	0.00771959	0.0156087	0.620904
POAG	TFPI	Inverse variance weighted	32	0.0173055	0.0106937	0.105601
POAG	TFPI	Simple mode	32	0.00421595	0.0395625	0.915821
POAG	TFPI	Weighted mode	32	-0.00100743	0.0452134	0.982366
POAG	SEL1L	MR Egger	32	0.0144475	0.0347069	0.680174
POAG	SEL1L	Weighted median	32	-0.0085835	0.016216	0.596581
POAG	SEL1L	Inverse variance weighted	32	-0.0077934	0.0114473	0.495995
POAG	SEL1L	Simple mode	32	-0.0133324	0.0374017	0.723907
POAG	SEL1L	Weighted mode	32	-0.00195451	0.0402416	0.961574
POAG	SLC9A3R2	MR Egger	32	0.0813552	0.0372314	0.0368243
POAG	SLC9A3R2	Weighted median	32	0.0216984	0.016929	0.199936
POAG	SLC9A3R2	Inverse variance weighted	32	0.0153448	0.0127646	0.229312
POAG	SLC9A3R2	Simple mode	32	0.00489224	0.0496445	0.922134
POAG	SLC9A3R2	Weighted mode	32	0.0237709	0.052349	0.65293
POAG	SERPINF1	MR Egger	32	-0.00429116	0.0331516	0.897873
POAG	SERPINF1	Weighted median	32	-0.00750405	0.0151675	0.620779
POAG	SERPINF1	Inverse variance weighted	32	-0.000195093	0.0109346	0.985765
POAG	SERPINF1	Simple mode	32	-0.0318756	0.0424642	0.458525
POAG	SERPINF1	Weighted mode	32	-0.0263425	0.0491811	0.596042

## Sheet: Supplementary Table S7
Supplementary Table S7. Results of the GO BP pathway enrichment
ID	Description	BgRatio	RichFactor	FoldEnrichment	zScore	pvalue	p.adjust	qvalue	geneID	Count
GO:0010466	negative regulation of peptidase activity	198/18986	0.010101	38.3556	8.57587	0.00105998	0.0370423	0.0178153	SERPINF1/TFPI	2
GO:0071383	cellular response to steroid hormone stimulus	213/18986	0.00938967	35.6545	8.25492	0.00122515	0.0370423	0.0178153	SERPINF1/TFPI	2
GO:0051346	negative regulation of hydrolase activity	252/18986	0.00793651	30.1365	7.55707	0.00170905	0.0370423	0.0178153	SERPINF1/TFPI	2
GO:0045861	negative regulation of proteolysis	303/18986	0.00660066	25.064	6.85326	0.00245911	0.0370423	0.0178153	SERPINF1/TFPI	2
GO:0032025	response to cobalt ion	10/18986	0.1	379.72	19.4423	0.00263102	0.0370423	0.0178153	SERPINF1	1
GO:0060768	regulation of epithelial cell proliferation involved in prostate gland development	10/18986	0.1	379.72	19.4423	0.00263102	0.0370423	0.0178153	SERPINF1	1
GO:0007614	short-term memory	11/18986	0.0909091	345.2	18.5331	0.00289382	0.0370423	0.0178153	SERPINF1	1
GO:0060767	epithelial cell proliferation involved in prostate gland development	11/18986	0.0909091	345.2	18.5331	0.00289382	0.0370423	0.0178153	SERPINF1	1
GO:0048545	response to steroid hormone	340/18986	0.00588235	22.3365	6.44318	0.00308532	0.0370423	0.0178153	SERPINF1/TFPI	2
GO:0052547	regulation of peptidase activity	346/18986	0.00578035	21.9491	6.38281	0.0031933	0.0370423	0.0178153	SERPINF1/TFPI	2
GO:0097428	protein maturation by iron-sulfur cluster transfer	17/18986	0.0588235	223.365	14.8867	0.00446944	0.0471323	0.022668	NFU1	1
GO:0043086	negative regulation of catalytic activity	486/18986	0.00411523	15.6263	5.3015	0.00621222	0.0490726	0.0236012	SERPINF1/TFPI	2
GO:0010447	response to acidic pH	27/18986	0.037037	140.637	11.7843	0.00709105	0.0490726	0.0236012	SERPINF1	1
GO:0071549	cellular response to dexamethasone stimulus	28/18986	0.0357143	135.614	11.5692	0.00735291	0.0490726	0.0236012	SERPINF1	1
GO:0016226	iron-sulfur cluster assembly	29/18986	0.0344828	130.938	11.3653	0.00761471	0.0490726	0.0236012	NFU1	1
GO:0030970	retrograde protein transport, ER to cytosol	29/18986	0.0344828	130.938	11.3653	0.00761471	0.0490726	0.0236012	SEL1L	1
GO:0031163	metallo-sulfur cluster assembly	29/18986	0.0344828	130.938	11.3653	0.00761471	0.0490726	0.0236012	NFU1	1
GO:1903513	endoplasmic reticulum to cytosol transport	29/18986	0.0344828	130.938	11.3653	0.00761471	0.0490726	0.0236012	SEL1L	1
GO:0046685	response to arsenic-containing substance	31/18986	0.0322581	122.49	10.9873	0.00813815	0.0496855	0.0238959	SERPINF1	1
GO:0009268	response to pH	40/18986	0.025	94.93	9.65176	0.0104909	0.0608471	0.029264	SERPINF1	1
GO:0071548	response to dexamethasone	45/18986	0.0222222	84.3822	9.08885	0.011796	0.0618761	0.0297589	SERPINF1	1
GO:0032527	protein exit from endoplasmic reticulum	47/18986	0.0212766	80.7915	8.8891	0.0123177	0.0618761	0.0297589	SEL1L	1
GO:0030850	prostate gland development	49/18986	0.0204082	77.4939	8.70162	0.0128392	0.0618761	0.0297589	SERPINF1	1
GO:0030195	negative regulation of blood coagulation	50/18986	0.02	75.944	8.61209	0.0130998	0.0618761	0.0297589	TFPI	1
GO:1900047	negative regulation of hemostasis	51/18986	0.0196078	74.4549	8.52519	0.0133604	0.0618761	0.0297589	TFPI	1
GO:0050819	negative regulation of coagulation	54/18986	0.0185185	70.3185	8.27901	0.0141418	0.0618761	0.0297589	TFPI	1
GO:0071385	cellular response to glucocorticoid stimulus	55/18986	0.0181818	69.04	8.20143	0.0144022	0.0618761	0.0297589	SERPINF1	1
GO:0071384	cellular response to corticosteroid stimulus	65/18986	0.0153846	58.4185	7.52605	0.0170028	0.0656544	0.0315761	SERPINF1	1
GO:0001655	urogenital system development	66/18986	0.0151515	57.5333	7.46701	0.0172626	0.0656544	0.0315761	SERPINF1	1
GO:0030193	regulation of blood coagulation	69/18986	0.0144928	55.0319	7.29759	0.0180416	0.0656544	0.0315761	TFPI	1
GO:0071300	cellular response to retinoic acid	69/18986	0.0144928	55.0319	7.29759	0.0180416	0.0656544	0.0315761	SERPINF1	1
GO:1900046	regulation of hemostasis	71/18986	0.0140845	53.4817	7.19059	0.0185606	0.0656544	0.0315761	TFPI	1
GO:0042698	ovulation cycle	73/18986	0.0136986	52.0164	7.08797	0.0190794	0.0656544	0.0315761	SERPINF1	1
GO:0050818	regulation of coagulation	76/18986	0.0131579	49.9632	6.94163	0.0198572	0.0656544	0.0315761	TFPI	1
GO:2000242	negative regulation of reproductive process	76/18986	0.0131579	49.9632	6.94163	0.0198572	0.0656544	0.0315761	SERPINF1	1
GO:0061045	negative regulation of wound healing	78/18986	0.0128205	48.6821	6.84873	0.0203755	0.0656544	0.0315761	TFPI	1
GO:0010596	negative regulation of endothelial cell migration	100/18986	0.01	37.972	6.01636	0.026062	0.0790953	0.0380404	SERPINF1	1
GO:1903035	negative regulation of response to wounding	101/18986	0.00990099	37.596	5.98504	0.0263198	0.0790953	0.0380404	TFPI	1
GO:0032526	response to retinoic acid	107/18986	0.00934579	35.4879	5.8063	0.0278657	0.0790953	0.0380404	SERPINF1	1
GO:0006641	triglyceride metabolic process	108/18986	0.00925926	35.1593	5.77794	0.0281232	0.0790953	0.0380404	SEL1L	1
GO:0010951	negative regulation of endopeptidase activity	109/18986	0.00917431	34.8367	5.74997	0.0283806	0.0790953	0.0380404	SERPINF1	1
GO:1901655	cellular response to ketone	110/18986	0.00909091	34.52	5.72237	0.028638	0.0790953	0.0380404	SERPINF1	1
GO:0036503	ERAD pathway	113/18986	0.00884956	33.6035	5.64176	0.0294097	0.0793378	0.038157	SEL1L	1
GO:0007613	memory	129/18986	0.00775194	29.4357	5.2596	0.0335174	0.0863984	0.0415528	SERPINF1	1
GO:0051384	response to glucocorticoid	134/18986	0.00746269	28.3373	5.15419	0.0347981	0.0863984	0.0415528	SERPINF1	1
GO:0006639	acylglycerol metabolic process	135/18986	0.00740741	28.1274	5.1338	0.0350541	0.0863984	0.0415528	SEL1L	1
GO:0006638	neutral lipid metabolic process	136/18986	0.00735294	27.9206	5.11363	0.0353101	0.0863984	0.0415528	SEL1L	1
GO:0061041	regulation of wound healing	140/18986	0.00714286	27.1229	5.03507	0.0363333	0.0863984	0.0415528	TFPI	1
GO:0071333	cellular response to glucose stimulus	148/18986	0.00675676	25.6568	4.88743	0.0383771	0.0863984	0.0415528	SERPINF1	1
GO:0071331	cellular response to hexose stimulus	151/18986	0.00662252	25.147	4.83504	0.0391427	0.0863984	0.0415528	SERPINF1	1
GO:0071326	cellular response to monosaccharide stimulus	153/18986	0.00653595	24.8183	4.80095	0.0396528	0.0863984	0.0415528	SERPINF1	1
GO:0031960	response to corticosteroid	156/18986	0.00641026	24.341	4.75103	0.0404175	0.0863984	0.0415528	SERPINF1	1
GO:0016525	negative regulation of angiogenesis	160/18986	0.00625	23.7325	4.68661	0.0414364	0.0863984	0.0415528	SERPINF1	1
GO:2000181	negative regulation of blood vessel morphogenesis	162/18986	0.00617284	23.4395	4.65528	0.0419455	0.0863984	0.0415528	SERPINF1	1
GO:0071322	cellular response to carbohydrate stimulus	163/18986	0.00613497	23.2957	4.63982	0.0422	0.0863984	0.0415528	SERPINF1	1
GO:0010976	positive regulation of neuron projection development	164/18986	0.00609756	23.1537	4.62451	0.0424544	0.0863984	0.0415528	SERPINF1	1
GO:1901343	negative regulation of vasculature development	164/18986	0.00609756	23.1537	4.62451	0.0424544	0.0863984	0.0415528	SERPINF1	1
GO:0001678	intracellular glucose homeostasis	170/18986	0.00588235	22.3365	4.53538	0.0439798	0.0874823	0.0420741	SERPINF1	1
GO:0060041	retina development in camera-type eye	174/18986	0.00574713	21.823	4.47848	0.0449956	0.0874823	0.0420741	SERPINF1	1
GO:0050680	negative regulation of epithelial cell proliferation	175/18986	0.00571429	21.6983	4.46456	0.0452495	0.0874823	0.0420741	SERPINF1	1
GO:1903034	regulation of response to wounding	181/18986	0.00552486	20.979	4.38336	0.0467713	0.0884559	0.0425423	TFPI	1
GO:0071248	cellular response to metal ion	183/18986	0.00546448	20.7497	4.35716	0.0472782	0.0884559	0.0425423	SERPINF1	1
GO:0007219	Notch signaling pathway	187/18986	0.00534759	20.3059	4.306	0.0482912	0.0889171	0.0427641	SEL1L	1
GO:0009749	response to glucose	206/18986	0.00485437	18.433	4.08309	0.0530914	0.0951977	0.0457847	SERPINF1	1
GO:2000241	regulation of reproductive process	207/18986	0.00483092	18.344	4.07219	0.0533435	0.0951977	0.0457847	SERPINF1	1
GO:0009746	response to hexose	211/18986	0.00473934	17.9962	4.02934	0.0543514	0.0955267	0.045943	SERPINF1	1
GO:0034284	response to monosaccharide	218/18986	0.00458716	17.4183	3.95712	0.0561132	0.0971252	0.0467117	SERPINF1	1
GO:1901654	response to ketone	224/18986	0.00446429	16.9518	3.89784	0.0576211	0.0971252	0.0467117	SERPINF1	1
GO:0007596	blood coagulation	234/18986	0.0042735	16.2274	3.80399	0.0601301	0.0971252	0.0467117	TFPI	1
GO:0010594	regulation of endothelial cell migration	235/18986	0.00425532	16.1583	3.79492	0.0603807	0.0971252	0.0467117	SERPINF1	1
GO:0050821	protein stabilization	236/18986	0.00423729	16.0898	3.78591	0.0606313	0.0971252	0.0467117	SEL1L	1
GO:0007599	hemostasis	241/18986	0.00414938	15.756	3.74167	0.0618832	0.0971252	0.0467117	TFPI	1
GO:0050817	coagulation	241/18986	0.00414938	15.756	3.74167	0.0618832	0.0971252	0.0467117	TFPI	1
GO:0009743	response to carbohydrate	243/18986	0.00411523	15.6263	3.72435	0.0623836	0.0971252	0.0467117	SERPINF1	1
GO:0050769	positive regulation of neurogenesis	247/18986	0.00404858	15.3733	3.6903	0.0633838	0.0971252	0.0467117	SERPINF1	1
GO:0052548	regulation of endopeptidase activity	248/18986	0.00403226	15.3113	3.68192	0.0636337	0.0971252	0.0467117	SERPINF1	1

## Sheet: Supplementary Table S8
Supplementary Table S8. Results of the kegg pathway enrichment
category	subcategory	ID	Description	BgRatio	RichFactor	FoldEnrichment	zScore	pvalue	p.adjust	qvalue	geneID	Count
Organismal Systems	Excretory system	hsa04960	Aldosterone-regulated sodium reabsorption	38/9521	0.0263158	62.6382	7.80489	0.0158719	0.0634875	0.0334145	9351	1
Organismal Systems	Immune system	hsa04610	Complement and coagulation cascades	88/9521	0.0113636	27.0483	5.03262	0.0364672	0.0711328	0.0374383	7035	1
Genetic Information Processing	Folding, sorting and degradation	hsa04141	Protein processing in endoplasmic reticulum	172/9521	0.00581395	13.8387	3.48337	0.0703374	0.0711328	0.0374383	6400	1
Environmental Information Processing	Signal transduction	hsa04310	Wnt signaling pathway	174/9521	0.00574713	13.6796	3.46053	0.0711328	0.0711328	0.0374383	5176	1

## Sheet: Supplementary Table S9
Supplementary Table S9. Druggability of proteins potentially causally associated with POAG.
Protein	Protein full name	Drug or component name	Drug groups	Indication	Detailed information
NFU1	NFU1 iron-sulfur cluster scaffold	-	-	-	-
SEL1L	SEL1L adaptor subunit of SYVN1 ubiquitin ligase	-	-	-	-
SERPINF1	serpin family F member 1	Copper	approved, investigational	Supplementation of total parenteral nutrition; intrauterine devices	Detail
NHERF2 (also known as SLC9A3R2)	NHERF family PDZ scaffold protein 2	[4-(5-naphthalen-2-yl-1H-pyrrolo[2,3-b]pyridin-3-yl)phenyl]acetic acid	experimental	-	Detail
		4-(5-phenyl-1H-pyrrolo[2,3-b]pyridin-3-yl)benzoic acid	experimental	-	Detail
		Bisindolylmaleimide I	experimental	-	Detail
		CI-1040	Investigational	-	Detail
		Flavin mononucleotide	approved, investigational	Iron deficiency anemia (ida); Keratoconus; Migraine; Vitamin b complex deficiency; Vitamin deficiency	Detail
		Tetrabromo-2-Benzotriazole	experimental	-	Detail
TFPI	tissue factor pathway inhibitor	Andexanet alfa	approved	Severe life-threatening, uncontrollable bleeding	Detail
		Concizumab	approved, investigational	Bleeding; Hemorrhage	Detail
		Marstacimab	approved, investigational	Bleeding caused by hemophilia a without inhibitor	Detail
		Tifacogin	investigational	-	Detail
